# Supplementary material for: A Wilcoxon–Mann–Whitney Test for Latent Variables
Source: Front Psychol. 2021 Nov 15;12:754898. doi: 10.3389/fpsyg.2021.754898 (PMC8634887; doi:10.3389/fpsyg.2021.754898)
Supplement: Supplementary file 1 [file Data_Sheet_1.ZIP]

Archive with 193 entries (151 files):
- R code/
- __MACOSX/._R code
- R code/Manuscript - simulations/
- R code/.DS_Store
- __MACOSX/R code/._.DS_Store
- R code/Manuscript - case study/
- __MACOSX/R code/._Manuscript - case study
- R code/Manuscript - figures/
- R code/Manuscript - simulations/.DS_Store
- __MACOSX/R code/Manuscript - simulations/._.DS_Store
- R code/Manuscript - simulations/Sample_50_100/
- R code/Manuscript - simulations/Sample_15/
- R code/Manuscript - case study/.Rhistory
- R code/Manuscript - case study/.DS_Store
- __MACOSX/R code/Manuscript - case study/._.DS_Store
- R code/Manuscript - case study/Source_code_WMW.R
- __MACOSX/R code/Manuscript - case study/._Source_code_WMW.R
- R code/Manuscript - case study/Analysis.R
- __MACOSX/R code/Manuscript - case study/._Analysis.R
- R code/Manuscript - case study/Test measurement invariance SEM.R
- __MACOSX/R code/Manuscript - case study/._Test measurement invariance SEM.R
- R code/Manuscript - figures/.Rhistory
- R code/Manuscript - figures/.DS_Store
- __MACOSX/R code/Manuscript - figures/._.DS_Store
- R code/Manuscript - figures/Figure4.jpeg
- __MACOSX/R code/Manuscript - figures/._Figure4.jpeg
- R code/Manuscript - figures/Figure3.jpeg
- __MACOSX/R code/Manuscript - figures/._Figure3.jpeg
- R code/Manuscript - figures/Figure2.jpeg
- __MACOSX/R code/Manuscript - figures/._Figure2.jpeg
- R code/Manuscript - figures/Figure1.jpeg
- __MACOSX/R code/Manuscript - figures/._Figure1.jpeg
- R code/Manuscript - figures/R code figures manuscript.R
- __MACOSX/R code/Manuscript - figures/._R code figures manuscript.R
- R code/Manuscript - figures/Figure1.pdf
- R code/Manuscript - figures/Figure2.pdf
- R code/Manuscript - figures/Figure3.pdf
- R code/Manuscript - figures/Figure4.pdf
- R code/Manuscript - simulations/Sample_50_100/.DS_Store
- R code/Manuscript - simulations/Sample_50_100/Linear/
- R code/Manuscript - simulations/Sample_50_100/Non-linear/
- R code/Manuscript - simulations/Sample_15/.DS_Store
- R code/Manuscript - simulations/Sample_15/Linear/
- R code/Manuscript - simulations/Sample_15/Non-linear/
- R code/Manuscript - simulations/Sample_50_100/Linear/.DS_Store
- R code/Manuscript - simulations/Sample_50_100/Linear/Laplace/
- R code/Manuscript - simulations/Sample_50_100/Linear/Exponential/
- R code/Manuscript - simulations/Sample_50_100/Linear/t5/
- R code/Manuscript - simulations/Sample_50_100/Linear/Normal/
- R code/Manuscript - simulations/Sample_50_100/Non-linear/.DS_Store
- R code/Manuscript - simulations/Sample_50_100/Non-linear/Laplace/
- R code/Manuscript - simulations/Sample_50_100/Non-linear/Exponential/
- R code/Manuscript - simulations/Sample_50_100/Non-linear/t5/
- R code/Manuscript - simulations/Sample_50_100/Non-linear/Normal/
- R code/Manuscript - simulations/Sample_15/Linear/.DS_Store
- R code/Manuscript - simulations/Sample_15/Linear/Laplace/
- R code/Manuscript - simulations/Sample_15/Linear/Exponential/
- R code/Manuscript - simulations/Sample_15/Linear/t5/
- R code/Manuscript - simulations/Sample_15/Linear/Normal/
- R code/Manuscript - simulations/Sample_15/Non-linear/.DS_Store
- R code/Manuscript - simulations/Sample_15/Non-linear/Laplace/
- __MACOSX/R code/Manuscript - simulations/Sample_15/Non-linear/._Laplace
- R code/Manuscript - simulations/Sample_15/Non-linear/Exponential/
- R code/Manuscript - simulations/Sample_15/Non-linear/t5/
- R code/Manuscript - simulations/Sample_15/Non-linear/Normal/
- R code/Manuscript - simulations/Sample_50_100/Linear/Laplace/.Rhistory
- R code/Manuscript - simulations/Sample_50_100/Linear/Laplace/.DS_Store
- R code/Manuscript - simulations/Sample_50_100/Linear/Laplace/Simulation_Rcode.R
- __MACOSX/R code/Manuscript - simulations/Sample_50_100/Linear/Laplace/._Simulation_Rcode.R
- R code/Manuscript - simulations/Sample_50_100/Linear/Laplace/Results/
- R code/Manuscript - simulations/Sample_50_100/Linear/Laplace/Source_code_WMW.R
- __MACOSX/R code/Manuscript - simulations/Sample_50_100/Linear/Laplace/._Source_code_WMW.R
- R code/Manuscript - simulations/Sample_50_100/Linear/Exponential/.Rhistory
- R code/Manuscript - simulations/Sample_50_100/Linear/Exponential/.DS_Store
- R code/Manuscript - simulations/Sample_50_100/Linear/Exponential/Simulation_Rcode.R
- __MACOSX/R code/Manuscript - simulations/Sample_50_100/Linear/Exponential/._Simulation_Rcode.R
- R code/Manuscript - simulations/Sample_50_100/Linear/Exponential/Results/
- R code/Manuscript - simulations/Sample_50_100/Linear/Exponential/Source_code_WMW.R
- __MACOSX/R code/Manuscript - simulations/Sample_50_100/Linear/Exponential/._Source_code_WMW.R
- R code/Manuscript - simulations/Sample_50_100/Linear/t5/.Rhistory
- R code/Manuscript - simulations/Sample_50_100/Linear/t5/.DS_Store
- R code/Manuscript - simulations/Sample_50_100/Linear/t5/Simulation_Rcode.R
- __MACOSX/R code/Manuscript - simulations/Sample_50_100/Linear/t5/._Simulation_Rcode.R
- R code/Manuscript - simulations/Sample_50_100/Linear/t5/Results/
- R code/Manuscript - simulations/Sample_50_100/Linear/t5/Source_code_WMW.R
- __MACOSX/R code/Manuscript - simulations/Sample_50_100/Linear/t5/._Source_code_WMW.R
- R code/Manuscript - simulations/Sample_50_100/Linear/Normal/.Rhistory
- R code/Manuscript - simulations/Sample_50_100/Linear/Normal/.DS_Store
- R code/Manuscript - simulations/Sample_50_100/Linear/Normal/Simulation_Rcode.R
- __MACOSX/R code/Manuscript - simulations/Sample_50_100/Linear/Normal/._Simulation_Rcode.R
- R code/Manuscript - simulations/Sample_50_100/Linear/Normal/Results/
- R code/Manuscript - simulations/Sample_50_100/Linear/Normal/Source_code_WMW.R
- __MACOSX/R code/Manuscript - simulations/Sample_50_100/Linear/Normal/._Source_code_WMW.R
- R code/Manuscript - simulations/Sample_50_100/Non-linear/Laplace/.Rhistory
- R code/Manuscript - simulations/Sample_50_100/Non-linear/Laplace/.DS_Store
- R code/Manuscript - simulations/Sample_50_100/Non-linear/Laplace/Simulation_Rcode.R
- __MACOSX/R code/Manuscript - simulations/Sample_50_100/Non-linear/Laplace/._Simulation_Rcode.R
- R code/Manuscript - simulations/Sample_50_100/Non-linear/Laplace/Results/
- R code/Manuscript - simulations/Sample_50_100/Non-linear/Laplace/Source_code_WMW.R
- __MACOSX/R code/Manuscript - simulations/Sample_50_100/Non-linear/Laplace/._Source_code_WMW.R
- R code/Manuscript - simulations/Sample_50_100/Non-linear/Exponential/.Rhistory
- R code/Manuscript - simulations/Sample_50_100/Non-linear/Exponential/.DS_Store
- R code/Manuscript - simulations/Sample_50_100/Non-linear/Exponential/Simulation_Rcode.R
- __MACOSX/R code/Manuscript - simulations/Sample_50_100/Non-linear/Exponential/._Simulation_Rcode.R
- R code/Manuscript - simulations/Sample_50_100/Non-linear/Exponential/Results/
- R code/Manuscript - simulations/Sample_50_100/Non-linear/Exponential/Source_code_WMW.R
- __MACOSX/R code/Manuscript - simulations/Sample_50_100/Non-linear/Exponential/._Source_code_WMW.R
- R code/Manuscript - simulations/Sample_50_100/Non-linear/t5/.Rhistory
- R code/Manuscript - simulations/Sample_50_100/Non-linear/t5/.DS_Store
- R code/Manuscript - simulations/Sample_50_100/Non-linear/t5/Simulation_Rcode.R
- __MACOSX/R code/Manuscript - simulations/Sample_50_100/Non-linear/t5/._Simulation_Rcode.R
- R code/Manuscript - simulations/Sample_50_100/Non-linear/t5/Results/
- R code/Manuscript - simulations/Sample_50_100/Non-linear/t5/Source_code_WMW.R
- __MACOSX/R code/Manuscript - simulations/Sample_50_100/Non-linear/t5/._Source_code_WMW.R
- R code/Manuscript - simulations/Sample_50_100/Non-linear/Normal/.Rhistory
- R code/Manuscript - simulations/Sample_50_100/Non-linear/Normal/.DS_Store
- R code/Manuscript - simulations/Sample_50_100/Non-linear/Normal/Simulation_Rcode.R
- __MACOSX/R code/Manuscript - simulations/Sample_50_100/Non-linear/Normal/._Simulation_Rcode.R
- R code/Manuscript - simulations/Sample_50_100/Non-linear/Normal/Results/
- R code/Manuscript - simulations/Sample_50_100/Non-linear/Normal/Source_code_WMW.R
- __MACOSX/R code/Manuscript - simulations/Sample_50_100/Non-linear/Normal/._Source_code_WMW.R
- R code/Manuscript - simulations/Sample_15/Linear/Laplace/.Rhistory
- R code/Manuscript - simulations/Sample_15/Linear/Laplace/.DS_Store
- R code/Manuscript - simulations/Sample_15/Linear/Laplace/Simulation_Rcode.R
- __MACOSX/R code/Manuscript - simulations/Sample_15/Linear/Laplace/._Simulation_Rcode.R
- R code/Manuscript - simulations/Sample_15/Linear/Laplace/Results/
- R code/Manuscript - simulations/Sample_15/Linear/Laplace/Source_code_WMW.R
- __MACOSX/R code/Manuscript - simulations/Sample_15/Linear/Laplace/._Source_code_WMW.R
- R code/Manuscript - simulations/Sample_15/Linear/Exponential/.Rhistory
- R code/Manuscript - simulations/Sample_15/Linear/Exponential/.DS_Store
- R code/Manuscript - simulations/Sample_15/Linear/Exponential/Simulation_Rcode.R
- __MACOSX/R code/Manuscript - simulations/Sample_15/Linear/Exponential/._Simulation_Rcode.R
- R code/Manuscript - simulations/Sample_15/Linear/Exponential/Results/
- R code/Manuscript - simulations/Sample_15/Linear/Exponential/Source_code_WMW.R
- __MACOSX/R code/Manuscript - simulations/Sample_15/Linear/Exponential/._Source_code_WMW.R
- R code/Manuscript - simulations/Sample_15/Linear/t5/.Rhistory
- R code/Manuscript - simulations/Sample_15/Linear/t5/.DS_Store
- R code/Manuscript - simulations/Sample_15/Linear/t5/Simulation_Rcode.R
- __MACOSX/R code/Manuscript - simulations/Sample_15/Linear/t5/._Simulation_Rcode.R
- R code/Manuscript - simulations/Sample_15/Linear/t5/Results/
- R code/Manuscript - simulations/Sample_15/Linear/t5/Source_code_WMW.R
- __MACOSX/R code/Manuscript - simulations/Sample_15/Linear/t5/._Source_code_WMW.R
- R code/Manuscript - simulations/Sample_15/Linear/Normal/.Rhistory
- R code/Manuscript - simulations/Sample_15/Linear/Normal/.DS_Store
- R code/Manuscript - simulations/Sample_15/Linear/Normal/Simulation_Rcode.R
- __MACOSX/R code/Manuscript - simulations/Sample_15/Linear/Normal/._Simulation_Rcode.R
- R code/Manuscript - simulations/Sample_15/Linear/Normal/Results/
- R code/Manuscript - simulations/Sample_15/Linear/Normal/Source_code_WMW.R
- __MACOSX/R code/Manuscript - simulations/Sample_15/Linear/Normal/._Source_code_WMW.R
- R code/Manuscript - simulations/Sample_15/Non-linear/Laplace/.Rhistory
- R code/Manuscript - simulations/Sample_15/Non-linear/Laplace/.DS_Store
- R code/Manuscript - simulations/Sample_15/Non-linear/Laplace/Simulation_Rcode.R
- __MACOSX/R code/Manuscript - simulations/Sample_15/Non-linear/Laplace/._Simulation_Rcode.R
- R code/Manuscript - simulations/Sample_15/Non-linear/Laplace/Results/
- R code/Manuscript - simulations/Sample_15/Non-linear/Laplace/Source_code_WMW.R
- __MACOSX/R code/Manuscript - simulations/Sample_15/Non-linear/Laplace/._Source_code_WMW.R
- R code/Manuscript - simulations/Sample_15/Non-linear/Exponential/.Rhistory
- R code/Manuscript - simulations/Sample_15/Non-linear/Exponential/.DS_Store
- R code/Manuscript - simulations/Sample_15/Non-linear/Exponential/Simulation_Rcode.R
- __MACOSX/R code/Manuscript - simulations/Sample_15/Non-linear/Exponential/._Simulation_Rcode.R
- R code/Manuscript - simulations/Sample_15/Non-linear/Exponential/Results/
- R code/Manuscript - simulations/Sample_15/Non-linear/Exponential/Source_code_WMW.R
- __MACOSX/R code/Manuscript - simulations/Sample_15/Non-linear/Exponential/._Source_code_WMW.R
- R code/Manuscript - simulations/Sample_15/Non-linear/t5/.Rhistory
- R code/Manuscript - simulations/Sample_15/Non-linear/t5/.DS_Store
- R code/Manuscript - simulations/Sample_15/Non-linear/t5/Simulation_Rcode.R
- __MACOSX/R code/Manuscript - simulations/Sample_15/Non-linear/t5/._Simulation_Rcode.R
- R code/Manuscript - simulations/Sample_15/Non-linear/t5/Results/
- R code/Manuscript - simulations/Sample_15/Non-linear/t5/Source_code_WMW.R
- __MACOSX/R code/Manuscript - simulations/Sample_15/Non-linear/t5/._Source_code_WMW.R
- R code/Manuscript - simulations/Sample_15/Non-linear/Normal/.Rhistory
- R code/Manuscript - simulations/Sample_15/Non-linear/Normal/.DS_Store
- R code/Manuscript - simulations/Sample_15/Non-linear/Normal/Simulation_Rcode.R
- __MACOSX/R code/Manuscript - simulations/Sample_15/Non-linear/Normal/._Simulation_Rcode.R
- R code/Manuscript - simulations/Sample_15/Non-linear/Normal/Results/
- R code/Manuscript - simulations/Sample_15/Non-linear/Normal/Source_code_WMW.R
- __MACOSX/R code/Manuscript - simulations/Sample_15/Non-linear/Normal/._Source_code_WMW.R
- R code/Manuscript - simulations/Sample_50_100/Linear/Laplace/Results/.DS_Store
- R code/Manuscript - simulations/Sample_50_100/Linear/Exponential/Results/.DS_Store
- R code/Manuscript - simulations/Sample_50_100/Linear/t5/Results/.DS_Store
- R code/Manuscript - simulations/Sample_50_100/Linear/Normal/Results/.DS_Store
- R code/Manuscript - simulations/Sample_50_100/Non-linear/Laplace/Results/.DS_Store
- R code/Manuscript - simulations/Sample_50_100/Non-linear/Exponential/Results/.DS_Store
- R code/Manuscript - simulations/Sample_50_100/Non-linear/t5/Results/.DS_Store
- R code/Manuscript - simulations/Sample_50_100/Non-linear/Normal/Results/.DS_Store
- R code/Manuscript - simulations/Sample_15/Linear/Laplace/Results/.DS_Store
- R code/Manuscript - simulations/Sample_15/Linear/Exponential/Results/.DS_Store
- R code/Manuscript - simulations/Sample_15/Linear/t5/Results/.DS_Store
- R code/Manuscript - simulations/Sample_15/Linear/Normal/Results/.DS_Store
- R code/Manuscript - simulations/Sample_15/Non-linear/Laplace/Results/.DS_Store
- R code/Manuscript - simulations/Sample_15/Non-linear/Exponential/Results/.DS_Store
- R code/Manuscript - simulations/Sample_15/Non-linear/t5/Results/.DS_Store
- R code/Manuscript - simulations/Sample_15/Non-linear/Normal/Results/.DS_Store
