# Supplementary material for: A Wilcoxon–Mann–Whitney Test for Latent Variables
Source: Front Psychol. 2021 Nov 15;12:754898. doi: 10.3389/fpsyg.2021.754898 (PMC8634887; doi:10.3389/fpsyg.2021.754898)
Supplement: Supplementary file 1 [file Data_Sheet_1.ZIP › R code/Manuscript - case study/Source_code_WMW.R]

#####
#####
# Extended WMW for 3 indicators with weights to create the aggregated indicator
#####
#####

# code needed to estimate variance of the measurement error separately
est_var_three_ind <- function(mydata){
        first_est  <- var(mydata[,1]) - ((cov(mydata[,1], mydata[,2]) * cov(mydata[,1], mydata[,3])) / cov(mydata[,2], mydata[,3]))
        second_est <- var(mydata[,2]) - ((cov(mydata[,2], mydata[,1]) * cov(mydata[,2], mydata[,3])) / cov(mydata[,1], mydata[,3]))
        third_est  <- var(mydata[,3]) - ((cov(mydata[,3], mydata[,1]) * cov(mydata[,3], mydata[,2])) / cov(mydata[,1], mydata[,2]))
        return(c(first_est, second_est, third_est))
}   

# code needed to get weights to create aggregated indicator
max_function <- function(par, mydata, sigma2) {
        # create aggregated indicator
        agg_ind <- par%*%t(mydata)
        # calculate variance measurement error aggregated indicator     
        var_error_agg_ind <- par^2%*%t(t(sigma2))
        # calculate variance of aggregated indicator
        var_agg_ind <- apply(agg_ind, 1, var)
        # calculate reliability of aggregated indicator
        rel_agg_ind <- (var_agg_ind - var_error_agg_ind) / var_agg_ind
        return(rel_agg_ind)
}   

# Function to get the weights over groups

get_weights_overall <- function(mydata1,
                                mydata2,
                                m,
                                n){
  
  if(missing(mydata1)){
    stop("You need to provide data for group 1.")
  }
  if(missing(mydata2)){
    stop("You need to provide data for group 2.")
  }
  # determine the number of indicators
  number_ind_1 <- NCOL(mydata1)
  number_ind_2 <- NCOL(mydata2)
  
  if(number_ind_1 != number_ind_2){
    stop("An equal amount of indicators for the two groups is required.")
  } 
  
  # create dataframe
  # first rename variables dataframe
  names(mydata1)[1] <- names(mydata2)[1] <- "Y1"
  names(mydata1)[2] <- names(mydata2)[2] <- "Y2"
  names(mydata1)[3] <- names(mydata2)[3] <- "Y3"
  # new dataframe
  mydata_all <- rbind(mydata1, mydata2)
  
  # calculate estimated measurement variance for each indicator
  sigma2 <- est_var_three_ind(mydata = mydata_all)
  # calculate weights for combining indicators
  weight_agg_ind <- optim(par = rep(1/3, 3), fn = max_function, 
                          mydata = mydata_all, sigma2 = sigma2, 
                          control = list(fnscale = -1))$par
  # make sure the weights sum up to 1
  weight_agg_ind <- weight_agg_ind/sum(weight_agg_ind)
  
  return(weight_agg_ind)
  
}
