# Supplementary material for: A Wilcoxon–Mann–Whitney Test for Latent Variables
Source: Front Psychol. 2021 Nov 15;12:754898. doi: 10.3389/fpsyg.2021.754898 (PMC8634887; doi:10.3389/fpsyg.2021.754898)
Supplement: Supplementary file 1 [file Data_Sheet_1.ZIP › R code/Manuscript - case study/Analysis.R]

# Read in data
total_scores <- read.csv("total_scores.csv")

# load packages
library(lavaan)
library('VGAM')
# Use functions defined in file. 
source("Source_code_WMW.R")


###########################
## 2 groups: employment ##
###########################
scores_employment <- total_scores[,c("EMPLOYMENT", "PHQ9_tot", "CESD10_tot", "PROMIS_tot")]

# split up dataset
scores_employment_no <- scores_employment[scores_employment$EMPLOYMENT == 0, -1]
scores_employment_yes <- scores_employment[scores_employment$EMPLOYMENT == 1, -1]
# yes group has m observations
m <- NROW(scores_employment_yes)
# no group has n observations
n <- NROW(scores_employment_no)
group.indicator <- c(rep(1, m), rep(2, n))


#############################
## introduction section    ##
#############################
# estimated PI: P(X_no > X_yes)
wilcox.test(scores_employment$PHQ9_tot ~ scores_employment$EMPLOYMENT)
(wilcox.test(scores_employment$PHQ9_tot ~ scores_employment$EMPLOYMENT)$statistic)/(m*n)

wilcox.test(scores_employment$CESD10_tot ~ scores_employment$EMPLOYMENT)
wilcox.test(scores_employment$CESD10_tot ~ scores_employment$EMPLOYMENT)$statistic/(m*n)

wilcox.test(scores_employment$PROMIS_tot ~ scores_employment$EMPLOYMENT)
wilcox.test(scores_employment$PROMIS_tot ~ scores_employment$EMPLOYMENT)$statistic/(m*n)


#############################
## illustration section    ##
#############################

# order so that first group is employed people, 
# second group is unemployed people
      total_scores_ordered <- rbind(scores_employment_yes, scores_employment_no)

# standardize the dataset
      all_stand_y1 <- scale(total_scores_ordered[,c("PHQ9_tot")])
      all_stand_y2 <- scale(total_scores_ordered[,c("CESD10_tot")])
      all_stand_y3 <- scale(total_scores_ordered[,c("PROMIS_tot")])
      
      # standardised dataframe for employed people
      std_data_group1 <- data.frame(all_stand_y1[1:m],
                                    all_stand_y2[1:m],
                                    all_stand_y3[1:m])
      
      # standardised dataframe for unemployed people
      std_data_group2 <- data.frame(all_stand_y1[(m+1):(m+n)],
                                    all_stand_y2[(m+1):(m+n)],
                                    all_stand_y3[(m+1):(m+n)])

# make a group indicator
      group.indicator <- as.factor(c(rep(1, m), rep(2, n)))

#####
# first analysis: WMW max rel

  # use unscaled data
      # step 1: make an aggregated indicator.
      # First calculate the weights over groups based on estimated measurement error variance
      weight.tmp_overall_unscaled <- try(get_weights_overall(mydata1 = scores_employment_yes,
                                                             mydata2 = scores_employment_no))
      
      # Then, create the aggregated indicator for each group
      agg_ind_group1_unscaled <- apply(t(scores_employment_yes)*weight.tmp_overall_unscaled, 2, sum)
      agg_ind_group2_unscaled <- apply(t(scores_employment_no)*weight.tmp_overall_unscaled, 2, sum)
      
      # combine data into one dataset
      agg_ind_unscaled <- c(agg_ind_group1_unscaled, agg_ind_group2_unscaled)
      data_agg_unscaled <- data.frame(agg_ind_unscaled, group.indicator)
      
      # step 2: based on this aggregated indicator, perform classical WMW
      tmp_unscaled <- wilcox.test(data_agg_unscaled$agg_ind_unscaled ~
                                    data_agg_unscaled$group.indicator)
      # get estimate of PI(X_yes > X_no) (since group 1 is yes and group 2 is no)
      estimation_WMW_optim_unscaled <- tmp_unscaled$statistic/(m*n)
      # get p value
      p_WMW_optim_unscaled <- tmp_unscaled$p.value
      estimation_WMW_optim_unscaled; p_WMW_optim_unscaled
      
      # to have it in the interpretation of P(X_no > X_yes)
      1-estimation_WMW_optim_unscaled
      
      
#####
# Second analysis: WMW -- mean indicator (use standardised data) 
      # take mean over indicators and calculate 1 original WMW test statistic
      
      # step 1: take mean over indicators for each person, make new dataset
      all_stand_Y <- apply(cbind(all_stand_y1, all_stand_y2, all_stand_y3), 1, mean)
      group.indicator <- as.factor(c(rep(1, m), rep(2, n)))
      data_tmp <- data.frame(all_stand_Y, group.indicator)
      # so first employed, then unemployed
      
      # step 2: based on this mean-indicator, perform classical WMW
      # get estimate of PI(X_yes > X_no) (since group 1 is yes and group 2 is no)
      estimation_WMW_mean <- (wilcox.test(all_stand_Y ~ group.indicator)$statistic)/(m*n)
      p_WMW_mean <- wilcox.test(all_stand_Y ~ group.indicator)$p.value
      estimation_WMW_mean; p_WMW_mean
      # to have it in the interpretation of P(X_no > X_yes)
      1-estimation_WMW_mean
      
#####
# Third analysis:  SEM    
      # make dataframe, use the raw score 
      Y1 <- total_scores_ordered[,c("PHQ9_tot")] 
      Y2 <- total_scores_ordered[,c("CESD10_tot")] 
      Y3 <- total_scores_ordered[,c("PROMIS_tot")] 
      group.indicator <- as.factor(c(rep(1, m), rep(2, n))) 
      SEM_dataset <- data.frame(Y1 = Y1, Y2 = Y2, Y3 = Y3, group = group.indicator)
      
      # based on data-driven method, we allow for errorcorrelation between Y2 and Y3 for both groups
      # see R file "Test measurement invariance SEM"
      simulationmodel <- 'latent =~ Y1 + Y2 + Y3
                           Y2 ~~ Y3'
      
      model1 <- cfa(simulationmodel, data=SEM_dataset, 
                    group="group", group.equal=c("loadings", "intercepts"), 
                    bounds = TRUE)
      
      fitMeasures(model1, c("chisq", "df", "pvalue", "cfi", "rmsea", "srmr"))
      
      # estimate of difference
      estimation_Lavaan <- parameterEstimates(model1)[parameterEstimates(model1)$lhs == "latent" & 
                                                      parameterEstimates(model1)$op == "~1" & 
                                                      parameterEstimates(model1)$group == "2","est"]
      # employed is referencegroup, see structure dataset
      
      # p-value
      p_Lavaan <- parameterEstimates(model1)[parameterEstimates(model1)$lhs == "latent" & 
                                             parameterEstimates(model1)$op == "~1" & 
                                             parameterEstimates(model1)$group == "2","pvalue"]
      
      estimation_Lavaan; p_Lavaan

#####
# Fourth analysis:  SEM -- correction  
      # make dataframe, use the raw score 
      Y1 <- total_scores_ordered[,c("PHQ9_tot")] 
      Y2 <- total_scores_ordered[,c("CESD10_tot")] 
      Y3 <- total_scores_ordered[,c("PROMIS_tot")] 
      group.indicator <- as.factor(c(rep(1, m), rep(2, n))) 
      SEM_dataset <- data.frame(Y1 = Y1, Y2 = Y2, Y3 = Y3, group = group.indicator)
      
      # based on data-driven method, we allow for errorcorrelation between Y2 and Y3 for both groups
      # see R file "Test measurement invariance SEM"
      simulationmodel <- 'latent =~ Y1 + Y2 + Y3
                           Y2 ~~ Y3'
      
      model1_corrected <- cfa(simulationmodel, data=SEM_dataset, 
                              group="group", group.equal=c("loadings", "intercepts"), 
                              bounds = TRUE, 
                              estimator = "MLM")
      
      fitMeasures(model1_corrected, c("chisq", "df", "pvalue", "cfi", "rmsea", "srmr"))
      
      # estimate of difference
      estimation_Lavaan_corrected <- parameterEstimates(model1_corrected)[parameterEstimates(model1)$lhs == "latent" & 
                                                                          parameterEstimates(model1)$op == "~1" & 
                                                                          parameterEstimates(model1)$group == "2","est"]
              
      # employed is referencegroup, see structure dataset
      
      # p-value
      p_Lavaan_corrected <- parameterEstimates(model1_corrected)[parameterEstimates(model1)$lhs == "latent" & 
                                                                 parameterEstimates(model1)$op == "~1" & 
                                                                 parameterEstimates(model1)$group == "2","pvalue"]
      
      estimation_Lavaan_corrected; p_Lavaan_corrected

#####
# Fifth analysis:  t max rel
# use unscaled data
      # step 1: make an aggregated indicator.
      # First calculate the weights over groups based on estimated measurement error variance
      weight.tmp_overall <- try(get_weights_overall(mydata1 = scores_employment_yes,
                                                    mydata2 = scores_employment_no))
      
      # Then, create the aggregated indicator for each group
      agg_ind_group1 <- apply(t(scores_employment_yes)*weight.tmp_overall, 2, sum)
      agg_ind_group2 <- apply(t(scores_employment_no)*weight.tmp_overall, 2, sum)
      
      # combine data into one dataset
      agg_ind <- c(agg_ind_group1, agg_ind_group2)
      group.indicator <- as.factor(c(rep(1, m), rep(2, n)))
      data_agg <- data.frame(agg_ind, group.indicator)
      
      # step 2: based on this aggregated indicator, perform classical t test, extract estimate difference
        estimation_t_optim <- t.test(agg_ind ~ group.indicator, data = data_agg)$estimate[1] - t.test(agg_ind ~ group.indicator, data = data_agg)$estimate[2]
        # OR the other way around
        t.test(agg_ind ~ group.indicator, data = data_agg)$estimate[2] - t.test(agg_ind ~ group.indicator, data = data_agg)$estimate[1]
        
        # calculate p value
        p_t_optim <- t.test(agg_ind ~ group.indicator, data = data_agg)$p.value
      
     
      
#####
# Sixth analysis:  t mean indicator
      
      # perform standard t-test on mean indicator (use standardized data) 
      all_stand_Y <- apply(cbind(all_stand_y1, all_stand_y2, all_stand_y3), 1, mean)
      group.indicator <- as.factor(c(rep(1, m), rep(2, n)))
      estimation_t_mean <- t.test(all_stand_Y ~ group.indicator)$estimate[1] - t.test(all_stand_Y ~ group.indicator)$estimate[2]
      # OR the other way around
      t.test(all_stand_Y ~ group.indicator)$estimate[2] - t.test(all_stand_Y ~ group.indicator)$estimate[1]
      # calculate p value
      p_t_mean <- t.test(all_stand_Y ~ group.indicator)$p.value
      
      
      


#######
# show all results
      # WMW optim (max rel)
          estimation_WMW_optim_unscaled; p_WMW_optim_unscaled
      # WMW mean
          estimation_WMW_mean; p_WMW_mean
      # SEM 
          estimation_Lavaan; p_Lavaan 
      # SEM corrected
          estimation_Lavaan_corrected; p_Lavaan_corrected 
      # t optim (max rel)
          estimation_t_optim; p_t_optim
      # t mean
          estimation_t_mean; p_t_mean 

          
          # pay attention for the direction you are looking at (see also in the file for more explanation and alternatives)

          
