# Supplementary material for: A Wilcoxon–Mann–Whitney Test for Latent Variables
Source: Front Psychol. 2021 Nov 15;12:754898. doi: 10.3389/fpsyg.2021.754898 (PMC8634887; doi:10.3389/fpsyg.2021.754898)
Supplement: Supplementary file 1 [file Data_Sheet_1.ZIP › R code/Manuscript - case study/Test measurement invariance SEM.R]

# Read in data

total_scores <- read.csv("total_scores.csv")

# load packages
library(lavaan)
library('VGAM')


################
## Employment ##
################
scores_employment <- total_scores[,c("EMPLOYMENT", "PHQ9_tot", "CESD10_tot", "PROMIS_tot")]

#####
# SEM
# make data appropriate for function
    scores_employment_yes <- scores_employment[scores_employment$EMPLOYMENT == 1, -1]
    scores_employment_no <- scores_employment[scores_employment$EMPLOYMENT == 0, -1]
    total_scores_ordered <- rbind(scores_employment_yes, scores_employment_no)
    
# define parameters needed
    m <- NROW(scores_employment_yes)
    n <- NROW(scores_employment_no)

# make dataframe
    Y1 <- total_scores_ordered[,c("PHQ9_tot")] 
    Y2 <- total_scores_ordered[,c("CESD10_tot")] 
    Y3 <- total_scores_ordered[,c("PROMIS_tot")] 
    group <- as.factor(c(rep(1, m), rep(2, n))) 
    
    SEM_dataset <- data.frame(Y1 = Y1, Y2 = Y2, Y3 = Y3, group = group)
    
    simulationmodel <- 'latent =~ Y1 + Y2 + Y3'

# STEP 1: fit the configural invariance model (fit1)
    fit1 <- cfa(simulationmodel, data=SEM_dataset, group = "group")
    fitMeasures(fit1, c("chisq", "df", "pvalue", "cfi", "rmsea", "srmr"))
    
# STEP 2: fit the weak invariance model (fit2)
    fit2 <- cfa(simulationmodel, data = SEM_dataset, group = "group",
                group.equal = "loadings")
    fitMeasures(fit2, c("chisq", "df", "pvalue", "cfi", "rmsea", "srmr"))

# STEP 2b: compare with configural invariance model
    anova(fit1, fit2) 
    # not significant, we continue

# STEP 3: fit the strong invariance model (fit3)
    fit3 <- cfa(simulationmodel, data = SEM_dataset, group = "group",
                group.equal = c("loadings", "intercepts"))
    fitMeasures(fit3, c("chisq", "df", "pvalue", "cfi", "rmsea", "srmr"))

# STEP 3b: compare with weak invariance model
    anova(fit2, fit3)
    # not significant
    
# final model
    model1 <- cfa(simulationmodel, data=SEM_dataset, 
                  group="group", group.equal=c("loadings", "intercepts"))
    fitMeasures(model1, c("chisq", "df", "pvalue", "cfi", "rmsea", "srmr"))
        # -> not a fantastic fit


          # can the model be improved? Data driven method
          mi1 <- inspect(model1, 'mi')
          subset(mi1, mi>5)
          
          # We add the errorcorrelation for both groups
          
          simulationmodel2 <- 'latent =~ Y1 + Y2 + Y3
                              Y2 ~~ Y3'
          adapted_model <- cfa(simulationmodel2, data=SEM_dataset, 
                               group="group", group.equal=c("loadings", "intercepts"))
          fitMeasures(adapted_model, c("chisq", "df", "pvalue", "cfi", "rmsea", "srmr"))


    
    
