# Supplementary material for: A Wilcoxon–Mann–Whitney Test for Latent Variables
Source: Front Psychol. 2021 Nov 15;12:754898. doi: 10.3389/fpsyg.2021.754898 (PMC8634887; doi:10.3389/fpsyg.2021.754898)
Supplement: Supplementary file 1 [file Data_Sheet_1.ZIP › R code/Manuscript - figures/R code figures manuscript.R]

# Read in data
total_scores <- read.csv("total_scores.csv")

###########################
## 2 groups: employment ##
###########################
  scores_employment <- total_scores[,c("EMPLOYMENT", "PHQ9_tot", "CESD10_tot", "PROMIS_tot")]
  
  # split up dataset
  scores_employment_no <- scores_employment[scores_employment$EMPLOYMENT == 0, -1]
  scores_employment_yes <- scores_employment[scores_employment$EMPLOYMENT == 1, -1]
  # yes group has m observations
  m <- NROW(scores_employment_yes)
  # no group has n observations
  n <- NROW(scores_employment_no)
  group.indicator <- c(rep(1, m), rep(2, n))

  # order so that first group is employed people, 
  # second group is unemployed people
  total_scores_ordered <- rbind(scores_employment_yes, scores_employment_no)

  # standardize the dataset
  all_stand_y1 <- scale(total_scores_ordered[,c("PHQ9_tot")])
  all_stand_y2 <- scale(total_scores_ordered[,c("CESD10_tot")])
  all_stand_y3 <- scale(total_scores_ordered[,c("PROMIS_tot")])
  
  # standardised dataframe for employed people
  std_data_group1 <- data.frame(all_stand_y1[1:m],
                                all_stand_y2[1:m],
                                all_stand_y3[1:m])
  
  # standardised dataframe for unemployed people
  std_data_group2 <- data.frame(all_stand_y1[(m+1):(m+n)],
                                all_stand_y2[(m+1):(m+n)],
                                all_stand_y3[(m+1):(m+n)])
  
  # make a group indicator
  group.indicator <- as.factor(c(rep(1, m), rep(2, n)))
  
  
  
  
  
########################################################################
      ################## CREATE FIGURES  ##################  
########################################################################
  
# load packages
  
  library(ggplot2)
  library(patchwork)
  library(cdata) 
  library("splines");library(mgcv);library('Rfit')
  library(gridExtra)
  library(lavaan)
  library('VGAM')
  library(latex2exp)
  library(ggpubr)
  
#####
## Figure 1, introduction section
#####
  scores_employment$EMPLOYMENT <- as.factor(scores_employment$EMPLOYMENT)
  
  ## boxplot PHQ9
  
  data1 <- data.frame(EMPLOYMENT = scores_employment$EMPLOYMENT,
                      PHQ9_tot = scores_employment$PHQ9_tot)
  a <- ggplot(data1, aes(x=EMPLOYMENT, y=PHQ9_tot, fill=EMPLOYMENT)) + 
    xlab("(A)") +
    ylab("PHQ-9 score") +
    scale_x_discrete(labels=c("0" = "Unempl.", "1" = "Empl.")) +
    geom_jitter(position=position_jitter(width=0.2, height=0.2), 
                aes(colour=EMPLOYMENT), alpha=1, show.legend = F,
                size = 1) +
    geom_boxplot(alpha = 0.5, outlier.shape = NA) +
    theme(legend.position = "none", 
          axis.title.x = element_text(size=15, face = "bold"),
          axis.text.x = element_text(size=15), 
          axis.title.y = element_text(size=15),
          axis.text.y = element_text(size=15)) +
    scale_fill_discrete(name="none",
                        breaks=c("0", "1"),
                        labels=c("Not employed", "Employed"))
  a
  ## boxplot CESD10
  
  data1 <- data.frame(EMPLOYMENT = scores_employment$EMPLOYMENT,
                      CESD10_tot = scores_employment$CESD10_tot)
  b <- ggplot(data1, aes(x=EMPLOYMENT, y=CESD10_tot, fill=EMPLOYMENT)) + 
    xlab("(B)") +
    ylab("CESD-10 score") +
    scale_x_discrete(labels=c("0" = "Unempl.", "1" = "Empl.")) +
    geom_jitter(position=position_jitter(width=0.2, height=0.2), 
                aes(colour=EMPLOYMENT), alpha=1,
                size = 1) +
    geom_boxplot(alpha = 0.5, outlier.shape = NA) +
    theme(legend.position = "none", 
          axis.title.x = element_text(size=15, face = "bold"),
          axis.text.x = element_text(size=15), 
          axis.title.y = element_text(size=15),
          axis.text.y = element_text(size=15))
  
  ## boxplot PROMIS_tot
  
  data1 <- data.frame(EMPLOYMENT = scores_employment$EMPLOYMENT,
                      PROMIS_tot = scores_employment$PROMIS_tot)
  c <- ggplot(data1, aes(x=EMPLOYMENT, y=PROMIS_tot, fill = EMPLOYMENT)) + 
    xlab("(C)") +
    ylab("PROMIS D-8 score") +
    scale_x_discrete(labels=c("0" = "Unempl.", "1" = "Empl.")) +
    geom_jitter(position=position_jitter(width=0.2, height=0.2), 
                aes(colour=EMPLOYMENT), alpha=1,
                size = 1) +
    geom_boxplot(alpha = 0.5, outlier.shape = NA) +
    theme(legend.position = "none", 
          axis.title.x = element_text(size=15, face = "bold"),
          axis.text.x = element_text(size=15), 
          axis.title.y = element_text(size=15),
          axis.text.y = element_text(size=15))
  
  
# combine them
  Figure1 <- ggarrange(a, b, c, 
                      ncol = 3, nrow = 1)
  ggsave("Figure1.jpeg",
         width=27.5, height=12.5, units = "cm")
  
  ggsave("Figure1.pdf",
         width=27.5, height=12.5, units = "cm")
  
#####
## Figure 2, simulation section
#####
  
  latent_data <- rnorm(1000)
  indicator_data <- qnorm(pt(latent_data,1))
  df <- data.frame(latent =latent_data,
                   indicator = indicator_data)
  ggplot(data=df, aes(x=latent, y=indicator)) +
    geom_smooth(method = "loess", size = 3,colour = "#99CCFF") + 
    scale_x_continuous(name = TeX('$\\eta'), limits=c(-3,3), breaks=c(-2,0,2)) +
    scale_y_continuous(name = TeX('h_p($\\eta)'), limits=c(-1.5,1.5)) +
    theme(axis.title = element_text(face="bold", size=40),
          plot.title = element_text(face="bold", size=30, hjust = 0.5),
          axis.text.x = element_blank(),
          axis.text.y = element_blank(),
          axis.ticks = element_blank()) 

  ggsave("Figure2.jpeg")
  
  ggsave("Figure2.pdf")
  
#####
## Figure 3, ilustration section
#####
  scores_questionnaires <- total_scores[,c("PHQ9_tot", 
                                           "CESD10_tot", "PROMIS_tot")]

  # figure CESD10 - PHQ9
  fig1 <- ggplot(scores_questionnaires, aes(x=CESD10_tot, y=PHQ9_tot)) +
    geom_point( colour = "#C0C0C090", size = 1.5, stroke = 0, shape = 16) +
    geom_smooth(method = "lm", aes(colour="Linear regression"), se = FALSE) +
    geom_smooth(method = "loess", aes(colour="Loess"), se = FALSE) +
    scale_color_brewer(palette = "Dark2") +
    scale_colour_discrete(name = "Method") +
    labs(y = "PHQ-9")  +
    xlab(expression(atop("CESD-10", paste(italic(bold("(A)")))))) +
    theme(legend.key.size = unit(1, 'cm'), #change legend key size
          legend.key.height = unit(1, 'cm'), #change legend key height
          legend.key.width = unit(1, 'cm'), #change legend key width
          legend.title = element_text(size=18), #change legend title font size
          legend.text = element_text(size=16), #change legend text font size
          axis.text.x = element_text(size = 12, face = "plain"),
          axis.text.y = element_text(size = 12, face = "plain"),  
          axis.title.x = element_text(size = 16, face = "plain"),
          axis.title.y = element_text(size = 16, face = "plain"))

  
  # figure PROMIS - PHQ9
  fig2 <- ggplot(scores_questionnaires, aes(x=PROMIS_tot, y=PHQ9_tot)) +
    geom_point( colour = "#C0C0C090", size = 1.5, stroke = 0, shape = 16) +
    geom_smooth(method = "lm", aes(colour="Linear regression"), se = FALSE) +
    geom_smooth(method = "loess", aes(colour="Loess"), se = FALSE) +
    scale_color_brewer(palette = "Dark2") +
    scale_colour_discrete(name = "Method") +
    labs(y = "PHQ-9") +
    xlab(expression(atop("PROMIS-D-8", paste(italic(bold("(B)"))))))+
    theme(legend.key.size = unit(1, 'cm'), #change legend key size
          legend.key.height = unit(1, 'cm'), #change legend key height
          legend.key.width = unit(1, 'cm'), #change legend key width
          legend.title = element_text(size=18), #change legend title font size
          legend.text = element_text(size=16), #change legend text font size
          axis.text.x = element_text(size = 12, face = "plain"),
          axis.text.y = element_text(size = 12, face = "plain"),  
          axis.title.x = element_text(size = 16, face = "plain"),
          axis.title.y = element_text(size = 16, face = "plain"))

  
  # figure CESD10 - PROMIS
  fig3 <- ggplot(scores_questionnaires, aes(x=CESD10_tot, y=PROMIS_tot)) +
    geom_point( colour = "#C0C0C090", size = 1.5, stroke = 0, shape = 16) +
    geom_smooth(method = "lm", aes(colour="Linear regression"), se = FALSE) +
    geom_smooth(method = "loess", aes(colour="Loess"), se = FALSE) +
    scale_color_brewer(palette = "Dark2") +
    scale_colour_discrete(name = "Method") +
    labs(y = "PROMIS-D-8") +
    xlab(expression(atop("CESD-10", paste(italic(bold("(C)"))))))+
    theme(legend.key.size = unit(1, 'cm'), #change legend key size
          legend.key.height = unit(1, 'cm'), #change legend key height
          legend.key.width = unit(1, 'cm'), #change legend key width
          legend.title = element_text(size=18), #change legend title font size
          legend.text = element_text(size=16), #change legend text font size
          axis.text.x = element_text(size = 12, face = "plain"),
          axis.text.y = element_text(size = 12, face = "plain"),  
          axis.title.x = element_text(size = 16, face = "plain"),
          axis.title.y = element_text(size = 16, face = "plain"))

  
  
  Figure3 <-ggarrange(fig1, fig2, fig3, 
                      ncol = 3, nrow = 1,
                      common.legend = TRUE,
                      legend = "right")


  ggsave("Figure3.jpeg",
         width=27.5, height=12.5, units = "cm")
  
  ggsave("Figure3.pdf",
         width=27.5, height=12.5, units = "cm")
    
  
  
  
#####
## Figure 4, appendix
#####  
  
  # PHQ-9
  x <- std_data_group1[[1]]; y <- std_data_group2[[1]]
  
  sx <- sort(x); sy <- sort(y)
  lenx <- length(sx)
  leny <- length(sy)
  if (leny < lenx)sx <- approx(1L:lenx, sx, n = leny)$y
  if (leny > lenx)sy <- approx(1L:leny, sy, n = lenx)$y
  
  fig1 <- ggplot() + 
    geom_point(aes(x=sx, y=sy)) +
    ggtitle("PHQ-9") +
    labs(y = "Unemployed patients") +
    xlab(expression(atop("Employed patients", paste(italic(bold("(A)")))))) +
    geom_abline(color = "steelblue") +
    theme(plot.title = element_text(size = 16, hjust = 0.5, face = "bold"),
          axis.text.x = element_text(size = 12, face = "plain"),
          axis.text.y = element_text(size = 12, face = "plain"),  
          axis.title.x = element_text(size = 16, face = "plain"),
          axis.title.y = element_text(size = 16, face = "plain"))
  
  
  # CESD-10
  x <- std_data_group1[[2]]; y <- std_data_group2[[2]]
  
  sx <- sort(x); sy <- sort(y)
  lenx <- length(sx)
  leny <- length(sy)
  if (leny < lenx)sx <- approx(1L:lenx, sx, n = leny)$y
  if (leny > lenx)sy <- approx(1L:leny, sy, n = lenx)$y
  
  fig2 <- ggplot() + 
    geom_point(aes(x=sx, y=sy)) +
    ggtitle("CESD-10") +
    labs(y = "Unemployed patients") +
    xlab(expression(atop("Employed patients", paste(italic(bold("(B)")))))) +
    geom_abline(color = "steelblue") +
    theme(plot.title = element_text(size = 16, hjust = 0.5, face = "bold"),
          axis.text.x = element_text(size = 12, face = "plain"),
          axis.text.y = element_text(size = 12, face = "plain"),  
          axis.title.x = element_text(size = 16, face = "plain"),
          axis.title.y = element_text(size = 16, face = "plain"))
  
  # PROMIS D-8
  x <- std_data_group1[[3]]; y <- std_data_group2[[3]]
  
  sx <- sort(x); sy <- sort(y)
  lenx <- length(sx)
  leny <- length(sy)
  if (leny < lenx)sx <- approx(1L:lenx, sx, n = leny)$y
  if (leny > lenx)sy <- approx(1L:leny, sy, n = lenx)$y
  
  fig3 <- ggplot() + 
    geom_point(aes(x=sx, y=sy)) +
    ggtitle("PROMIS D-8") +
    labs(y = "Unemployed patients") +
    xlab(expression(atop("Employed patients", paste(italic(bold("(B)")))))) +
    geom_abline(color = "steelblue") +
    theme(plot.title = element_text(size = 16, hjust = 0.5, face = "bold"),
          axis.text.x = element_text(size = 12, face = "plain"),
          axis.text.y = element_text(size = 12, face = "plain"),  
          axis.title.x = element_text(size = 16, face = "plain"),
          axis.title.y = element_text(size = 16, face = "plain"))
  
  Figure4 <- fig1 + fig2 + fig3 
  Figure4 
  ggsave("Figure4.jpeg",
         width=27.5, height=25, units = "cm")
  
  ggsave("Figure4.pdf",
         width=27.5, height=25, units = "cm")
  
  
