# Supplementary material for: A Wilcoxon–Mann–Whitney Test for Latent Variables
Source: Front Psychol. 2021 Nov 15;12:754898. doi: 10.3389/fpsyg.2021.754898 (PMC8634887; doi:10.3389/fpsyg.2021.754898)
Supplement: Supplementary file 1 [file Data_Sheet_1.ZIP › R code/Manuscript - simulations/Sample_50_100/Linear/Laplace/Simulation_Rcode.R]

#------------------------------------------------------------------------------#
#                           Simulation study                                   #
#------------------------------------------------------------------------------#
###############  ################ 
## LINEAR    ##  ##  Laplace   ##
###############  ################


##
###############
### Preparation
###############
##

# activate input from command line
input <- commandArgs(TRUE)
D <- as.numeric(as.character(input)[1])

library(lavaan, "/user/gent/427/vsc42716/R/x86_64-pc-linux-gnu-library/3.5")
library('VGAM')
library('robustbase')
# Use functions defined in separate file.
source("Source_code_WMW.R")


##
###############
### Parameters
###############
##
sample_size <- c(50,100)

variance_ratio_values <- c( 0.8,  2.1) 
variance_ratio_percent <- c( "80%",  "60%") 
variance_ratio_setting2 <- c( 1.05,  2.5) 
variance_ratio_setting4 <- c(11)


N_MC <- 10

est_varlist <- list()
p_varlist <- list()
NA_varlist <- list()

mybiglist_est <- list()
mybiglist_p <- list()
mybiglist_NA <- list()


##
###############
### Simulation
###############
##

print("Start simulation")


for(A in seq_along(sample_size)){
  m <- n <- sample_size[A] 
  
  
for(B in seq_along(variance_ratio_values)){
    
################ 
################ 
# under H0  
    
################ 
## SETTING 1, H0  ##

# beta parameter
beta <- 0


generating_data_two_sample <- function(m, n, beta){
  # first group
  # make latent variable 
  eta1 <- 1 + beta*0 + rlaplace(m, location = 0, scale = 1.25)
  # make observed variable, indicators. f() needs to be a monotone function.

  var1 <- variance_ratio_values[B]
  y1.1 <- 1*eta1 + rnorm(m,0,sqrt(var1))
  var2 <- var1*(1.1)^2
  y2.1 <- 1.1*eta1 + rnorm(m,0, sqrt(var2))
  var3 <- var1*(0.95)^2
  y3.1 <- 0.95*eta1 + rnorm(m,0, sqrt(var3))

  # second group
  eta2 <- 1 + beta*1 + rlaplace(n, location = 0, scale = 1.25)
  # make observed variable, indicators. f() needs to be a monotone function.
  var1 <- variance_ratio_values[B]
  y1.2 <- 1*eta2 + rnorm(n,0,sqrt(var1))
  var2 <- var1*(1.1)^2
  y2.2 <- 1.1*eta2 + rnorm(n,0, sqrt(var2))
  var3 <- var1*(0.95)^2
  y3.2 <- 0.95*eta2 + rnorm(n,0, sqrt(var3))
  
  
  return( list(eta1 = eta1, 
               eta2 = eta2,
               y1.1 = y1.1,
               y2.1 = y2.1,
               y3.1 = y3.1,
               y1.2 = y1.2,
               y2.2 = y2.2,
               y3.2 = y3.2) )
  
}

real_prob <- matrix(,nrow = N_MC,ncol = 1)   
estimations_WMW_mean <- matrix(,nrow = N_MC,ncol = 1)   
estimations_WMW_optim <- matrix(,nrow = N_MC,ncol = 1)
estimations_Lavaan <- matrix(,nrow = N_MC,ncol = 1)
estimations_Lavaan_corrected <- matrix(,nrow = N_MC,ncol = 1)
estimations_t_mean <- matrix(,nrow = N_MC,ncol = 1) 
estimations_t_optim <- matrix(,nrow = N_MC,ncol = 1) 

real_p <- matrix(,nrow = N_MC,ncol = 1)   
p_WMW_mean <- matrix(,nrow = N_MC,ncol = 1)   
p_WMW_optim <- matrix(,nrow = N_MC,ncol = 1)
p_Lavaan <- matrix(,nrow = N_MC,ncol = 1)
p_Lavaan_corrected <- matrix(,nrow = N_MC,ncol = 1)
p_t_mean <- matrix(,nrow = N_MC,ncol = 1)
p_t_optim <- matrix(,nrow = N_MC,ncol = 1) 


for(C in 1:N_MC){
  set_ID <- (D*1000)+100+C
  set.seed(set_ID)
  
  
  # Generate the data
  testdata <- generating_data_two_sample(m,
                                         n,
                                         beta)
  
  # split up dataset
  data_sample1 <- data.frame(testdata$y1.1,
                             testdata$y2.1,
                             testdata$y3.1)
  data_sample2 <- data.frame(testdata$y1.2,
                             testdata$y2.2,
                             testdata$y3.2)
  
  
  # standardise the dataset
  all_stand_y1 <- scale(c(testdata$y1.1, testdata$y1.2))
  all_stand_y2 <- scale(c(testdata$y2.1, testdata$y2.2))
  all_stand_y3 <- scale(c(testdata$y3.1, testdata$y3.2))
  
  std_data_sample1 <- data.frame(all_stand_y1[1:m],
                                 all_stand_y2[1:m],
                                 all_stand_y3[1:m])
  
  std_data_sample2 <- data.frame(all_stand_y1[(m+1):(m+n)],
                                 all_stand_y2[(m+1):(m+n)],
                                 all_stand_y3[(m+1):(m+n)])
  
  # make a group indicator
  group.indicator <- as.factor(c(rep(1, m), rep(2, n)))
  
  
  #####
  # Analyses
  #####
  # on latent level
  U <- wilcox.test(testdata$eta1,testdata$eta2)$statistic
  real_prob[C,] <- U/(m*n)
  real_p[C,] <- wilcox.test(testdata$eta1,testdata$eta2)$p.value
  
  
  #####
  # WMW: mean indicator (use standardized data) 
  # take mean over indicators and calculate 1 original WMW test statistic
  
  # step 1: take mean over indicators for each person, make new dataset
  all_stand_Y <- apply(cbind(all_stand_y1, all_stand_y2, all_stand_y3), 1, mean)
  data_tmp <- data.frame(all_stand_Y, group.indicator)
  
  # step 2: based on this mean-indicator, perform classical WMW
  estimations_WMW_mean[C,] <- (wilcox.test(all_stand_Y ~ group.indicator)$statistic)/(m*n)
  p_WMW_mean[C,] <- wilcox.test(all_stand_Y ~ group.indicator)$p.value
  
  
  
  #####
  # WMW: optim
  
  # step 1: make an aggregated indicator.
  # First calculate the weights over groups based on estimated measurement error variance
  weight.tmp_overall <- try(get_weights_overall(mydata1 = data_sample1,
                                                mydata2 = data_sample2))
  if (class(weight.tmp_overall)=="try-error"){
    estimations_WMW_optim[C,] <- NA
    p_WMW_optim[C,] <- NA
  }else { 
    # Then, create the aggregated indicator for each group
    agg_ind_group1 <- apply(t(data_sample1)*weight.tmp_overall, 2, sum)
    agg_ind_group2 <- apply(t(data_sample2)*weight.tmp_overall, 2, sum)
    # combine data into one dataset
    agg_ind <- c(agg_ind_group1, agg_ind_group2)
    data_agg <- data.frame(agg_ind, group.indicator)
    
    # step 2: based on this aggregated indicator, perform classical WMW
    tmp <- wilcox.test(data_agg$agg_ind ~
                         data_agg$group.indicator)
    # get U statistic
    tmp_U <- tmp$statistic
    # get estimate of PI
    estimations_WMW_optim[C,] <- tmp_U/(m*n)
    # get p value
    p_WMW_optim[C,] <- tmp$p.value
  }
  
  
  #####
  # lavaan: classical
  # make dataframe
  Y1 <- c(testdata$y1.1, testdata$y1.2)
  Y2 <- c(testdata$y2.1, testdata$y2.2)
  Y3 <- c(testdata$y3.1, testdata$y3.2)
  SEM_dataset <- data.frame(Y1 = Y1, Y2 = Y2, Y3 = Y3, group = group.indicator)
  
  simulationmodel <- 'latent =~ Y1 + Y2 + Y3'
  model1 <- cfa(simulationmodel, data=SEM_dataset, 
                group="group", group.equal=c("loadings", "intercepts"), 
                bounds = TRUE)
  
  # estimated difference 
  estimations_Lavaan[C,] <- parameterEstimates(model1)[parameterEstimates(model1)$lhs == "latent" & 
                                                         parameterEstimates(model1)$op == "~1" & 
                                                         parameterEstimates(model1)$group == "2","est"]
  # p value
  p_Lavaan[C,] <- parameterEstimates(model1)[parameterEstimates(model1)$lhs == "latent" & 
                                               parameterEstimates(model1)$op == "~1" & 
                                               parameterEstimates(model1)$group == "2","pvalue"]
  
  #####
  # lavaan: corrected
  # make dataframe
  Y1 <- c(testdata$y1.1, testdata$y1.2)
  Y2 <- c(testdata$y2.1, testdata$y2.2)
  Y3 <- c(testdata$y3.1, testdata$y3.2)
  SEM_dataset <- data.frame(Y1 = Y1, Y2 = Y2, Y3 = Y3, group = group.indicator)
  
  simulationmodel <- 'latent =~ Y1 + Y2 + Y3'
  model1 <- cfa(simulationmodel, data=SEM_dataset, 
                group="group", group.equal=c("loadings", "intercepts"), 
                bounds = TRUE, 
                estimator = "MLM")
  
  # estimated difference 
  estimations_Lavaan_corrected[C,] <- parameterEstimates(model1)[parameterEstimates(model1)$lhs == "latent" & 
                                                                   parameterEstimates(model1)$op == "~1" & 
                                                                   parameterEstimates(model1)$group == "2","est"]
  # p value
  p_Lavaan_corrected[C,] <- parameterEstimates(model1)[parameterEstimates(model1)$lhs == "latent" & 
                                                         parameterEstimates(model1)$op == "~1" & 
                                                         parameterEstimates(model1)$group == "2","pvalue"]
  
  
  
  
  #####
  ## t-test: mean indicator
  
  # step 1: take mean over indicators for each person, make new dataset
  all_stand_Y <- apply(cbind(all_stand_y1, all_stand_y2, all_stand_y3), 1, mean)
  data_tmp <- data.frame(all_stand_Y, group.indicator)
  
  # perform standard t-test
  estimations_t_mean[C,] <- t.test(all_stand_Y ~ group.indicator)$estimate[1] - t.test(all_stand_Y ~ group.indicator)$estimate[2]
  
  # calculate p value
  p_t_mean[C,] <- t.test(all_stand_Y ~ group.indicator)$p.value
  
  
  
  #####
  ## t-test: optim
  
  # step 1: make an aggregated indicator.
  # First calculate the weights over groups based on estimated measurement error variance
  weight.tmp_overall <- try(get_weights_overall(mydata1 = data_sample1,
                                                mydata2 = data_sample2))
  if (class(weight.tmp_overall)=="try-error"){
    estimations_t_optim[C,] <- NA
    p_t_optim[C,] <- NA
  }else { 
    # Then, create the aggregated indicator for each group
    agg_ind_group1 <- apply(t(data_sample1)*weight.tmp_overall, 2, sum)
    agg_ind_group2 <- apply(t(data_sample2)*weight.tmp_overall, 2, sum)
    # combine data into one dataset
    agg_ind <- c(agg_ind_group1, agg_ind_group2)
    group.indicator <- c(rep(1, m), rep(2, n))
    data_agg <- data.frame(agg_ind, group.indicator)
    
    # step 2: based on this aggregated indicator, perform classical t test, extract estimated difference
    estimations_t_optim[C,] <- t.test(agg_ind ~ group.indicator, data = data_agg)$estimate[1] - t.test(agg_ind ~ group.indicator, data = data_agg)$estimate[2]
    
    # calculate p value
    p_t_optim[C,] <- t.test(agg_ind ~ group.indicator, data = data_agg)$p.value
  }
  
}

# for each varianceratio make a matrix
# combine estimations
estimations_setting1 <- cbind(real_prob,
                              estimations_WMW_mean,
                              estimations_WMW_optim,
                              estimations_Lavaan,
                              estimations_Lavaan_corrected,
                              estimations_t_mean,
                              estimations_t_optim)

colnames(estimations_setting1) <- c("real_prob",
                                    "estimations_WMW_mean",
                                    "estimations_WMW_optim",
                                    "estimations_Lavaan",
                                    "estimations_Lavaan_corrected",
                                    "estimations_t_mean",
                                    "estimations_t_optim")

# combine p values
pvalues_setting1 <- cbind(real_p,
                          p_WMW_mean,
                          p_WMW_optim,
                          p_Lavaan,
                          p_Lavaan_corrected,
                          p_t_mean,
                          p_t_optim)


colnames(pvalues_setting1) <- c("real_p",
                                "p_WMW_mean",
                                "p_WMW_optim",
                                "p_Lavaan",
                                "p_Lavaan_corrected",
                                "p_t_mean",
                                "p_t_optim")
print(paste("end setting 1"))


################ 
## SETTING 2, H0  ##

# beta parameter
beta <- 0

generating_data_two_sample <- function(m, n, beta){
  
  # first group
  eta1 <- 1 + beta*0 + rlaplace(m, location = 0, scale = 1.25)

  var1 <- variance_ratio_values[B]
  y1.1 <- 1*eta1 + rnorm(m,0,sqrt(var1))
  var2 <- var1*(1.1)^2
  y2.1 <- 1.1*eta1 + rnorm(m,0, sqrt(var2))
  var3 <- var1*(0.95)^2
  y3.1 <- 0.95*eta1 + rnorm(m,0, sqrt(var3))
  
  # second group
  eta2 <- 1 + beta*1 + rlaplace(n, location = 0, scale = 1.25)
  
  var1 <- variance_ratio_setting2[B]
  y1.2 <- 1*eta2 + rnorm(n,0,sqrt(var1))
  var2 <- var1*(1.1)^2
  y2.2 <- 1.1*eta2 + rnorm(n,0, sqrt(var2))
  var3 <- var1*(0.95)^2
  y3.2 <- 0.95*eta2 + rnorm(n,0, sqrt(var3))
      
    return( list(eta1 = eta1, 
               eta2 = eta2,
               y1.1 = y1.1,
               y2.1 = y2.1,
               y3.1 = y3.1,
               y1.2 = y1.2,
               y2.2 = y2.2,
               y3.2 = y3.2) )
  
}

real_prob <- matrix(,nrow = N_MC,ncol = 1)   
estimations_WMW_mean <- matrix(,nrow = N_MC,ncol = 1)   
estimations_WMW_optim <- matrix(,nrow = N_MC,ncol = 1)
estimations_Lavaan <- matrix(,nrow = N_MC,ncol = 1)
estimations_Lavaan_corrected <- matrix(,nrow = N_MC,ncol = 1)
estimations_t_mean <- matrix(,nrow = N_MC,ncol = 1) 
estimations_t_optim <- matrix(,nrow = N_MC,ncol = 1) 

real_p <- matrix(,nrow = N_MC,ncol = 1)   
p_WMW_mean <- matrix(,nrow = N_MC,ncol = 1)   
p_WMW_optim <- matrix(,nrow = N_MC,ncol = 1)
p_Lavaan <- matrix(,nrow = N_MC,ncol = 1)
p_Lavaan_corrected <- matrix(,nrow = N_MC,ncol = 1)
p_t_mean <- matrix(,nrow = N_MC,ncol = 1)
p_t_optim <- matrix(,nrow = N_MC,ncol = 1) 


for(C in 1:N_MC){
  set_ID <- (D*1000)+200+C
  set.seed(set_ID)
  
  
  # Generate the data
  testdata <- generating_data_two_sample(m,
                                         n,
                                         beta)
  
  # split up dataset
  data_sample1 <- data.frame(testdata$y1.1,
                             testdata$y2.1,
                             testdata$y3.1)
  data_sample2 <- data.frame(testdata$y1.2,
                             testdata$y2.2,
                             testdata$y3.2)
  
  
  # standardise the dataset
  all_stand_y1 <- scale(c(testdata$y1.1, testdata$y1.2))
  all_stand_y2 <- scale(c(testdata$y2.1, testdata$y2.2))
  all_stand_y3 <- scale(c(testdata$y3.1, testdata$y3.2))
  
  std_data_sample1 <- data.frame(all_stand_y1[1:m],
                                 all_stand_y2[1:m],
                                 all_stand_y3[1:m])
  
  std_data_sample2 <- data.frame(all_stand_y1[(m+1):(m+n)],
                                 all_stand_y2[(m+1):(m+n)],
                                 all_stand_y3[(m+1):(m+n)])
  
  # make a group indicator
  group.indicator <- as.factor(c(rep(1, m), rep(2, n)))
  
  
  #####
  # Analyses
  #####
  # on latent level
  U <- wilcox.test(testdata$eta1,testdata$eta2)$statistic
  real_prob[C,] <- U/(m*n)
  real_p[C,] <- wilcox.test(testdata$eta1,testdata$eta2)$p.value
  
  
  #####
  # WMW: mean indicator (use standardized data) 
  # take mean over indicators and calculate 1 original WMW test statistic
  
  # step 1: take mean over indicators for each person, make new dataset
  all_stand_Y <- apply(cbind(all_stand_y1, all_stand_y2, all_stand_y3), 1, mean)
  data_tmp <- data.frame(all_stand_Y, group.indicator)
  
  # step 2: based on this mean-indicator, perform classical WMW
  estimations_WMW_mean[C,] <- (wilcox.test(all_stand_Y ~ group.indicator)$statistic)/(m*n)
  p_WMW_mean[C,] <- wilcox.test(all_stand_Y ~ group.indicator)$p.value
  
  
  
  #####
  # WMW: optim
  
  # step 1: make an aggregated indicator.
  # First calculate the weights over groups based on estimated measurement error variance
  weight.tmp_overall <- try(get_weights_overall(mydata1 = data_sample1,
                                                mydata2 = data_sample2))
  if (class(weight.tmp_overall)=="try-error"){
    estimations_WMW_optim[C,] <- NA
    p_WMW_optim[C,] <- NA
  }else { 
    # Then, create the aggregated indicator for each group
    agg_ind_group1 <- apply(t(data_sample1)*weight.tmp_overall, 2, sum)
    agg_ind_group2 <- apply(t(data_sample2)*weight.tmp_overall, 2, sum)
    # combine data into one dataset
    agg_ind <- c(agg_ind_group1, agg_ind_group2)
    data_agg <- data.frame(agg_ind, group.indicator)
    
    # step 2: based on this aggregated indicator, perform classical WMW
    tmp <- wilcox.test(data_agg$agg_ind ~
                         data_agg$group.indicator)
    # get U statistic
    tmp_U <- tmp$statistic
    # get estimate of PI
    estimations_WMW_optim[C,] <- tmp_U/(m*n)
    # get p value
    p_WMW_optim[C,] <- tmp$p.value
  }
  
  
  #####
  # lavaan: classical
  # make dataframe
  Y1 <- c(testdata$y1.1, testdata$y1.2)
  Y2 <- c(testdata$y2.1, testdata$y2.2)
  Y3 <- c(testdata$y3.1, testdata$y3.2)
  SEM_dataset <- data.frame(Y1 = Y1, Y2 = Y2, Y3 = Y3, group = group.indicator)
  
  simulationmodel <- 'latent =~ Y1 + Y2 + Y3'
  model1 <- cfa(simulationmodel, data=SEM_dataset, 
                group="group", group.equal=c("loadings", "intercepts"), 
                bounds = TRUE)
  
  # estimated difference 
  estimations_Lavaan[C,] <- parameterEstimates(model1)[parameterEstimates(model1)$lhs == "latent" & 
                                                         parameterEstimates(model1)$op == "~1" & 
                                                         parameterEstimates(model1)$group == "2","est"]
  # p value
  p_Lavaan[C,] <- parameterEstimates(model1)[parameterEstimates(model1)$lhs == "latent" & 
                                               parameterEstimates(model1)$op == "~1" & 
                                               parameterEstimates(model1)$group == "2","pvalue"]
  
  #####
  # lavaan: corrected
  # make dataframe
  Y1 <- c(testdata$y1.1, testdata$y1.2)
  Y2 <- c(testdata$y2.1, testdata$y2.2)
  Y3 <- c(testdata$y3.1, testdata$y3.2)
  SEM_dataset <- data.frame(Y1 = Y1, Y2 = Y2, Y3 = Y3, group = group.indicator)
  
  simulationmodel <- 'latent =~ Y1 + Y2 + Y3'
  model1 <- cfa(simulationmodel, data=SEM_dataset, 
                group="group", group.equal=c("loadings", "intercepts"), 
                bounds = TRUE, 
                estimator = "MLM")
  
  # estimated difference 
  estimations_Lavaan_corrected[C,] <- parameterEstimates(model1)[parameterEstimates(model1)$lhs == "latent" & 
                                                                   parameterEstimates(model1)$op == "~1" & 
                                                                   parameterEstimates(model1)$group == "2","est"]
  # p value
  p_Lavaan_corrected[C,] <- parameterEstimates(model1)[parameterEstimates(model1)$lhs == "latent" & 
                                                         parameterEstimates(model1)$op == "~1" & 
                                                         parameterEstimates(model1)$group == "2","pvalue"]
  
  
  
  
  #####
  ## t-test: mean indicator
  
  # step 1: take mean over indicators for each person, make new dataset
  all_stand_Y <- apply(cbind(all_stand_y1, all_stand_y2, all_stand_y3), 1, mean)
  data_tmp <- data.frame(all_stand_Y, group.indicator)
  
  # perform standard t-test
  estimations_t_mean[C,] <- t.test(all_stand_Y ~ group.indicator)$estimate[1] - t.test(all_stand_Y ~ group.indicator)$estimate[2]
  
  # calculate p value
  p_t_mean[C,] <- t.test(all_stand_Y ~ group.indicator)$p.value
  
  
  
  #####
  ## t-test: optim
  
  # step 1: make an aggregated indicator.
  # First calculate the weights over groups based on estimated measurement error variance
  weight.tmp_overall <- try(get_weights_overall(mydata1 = data_sample1,
                                                mydata2 = data_sample2))
  if (class(weight.tmp_overall)=="try-error"){
    estimations_t_optim[C,] <- NA
    p_t_optim[C,] <- NA
  }else { 
    # Then, create the aggregated indicator for each group
    agg_ind_group1 <- apply(t(data_sample1)*weight.tmp_overall, 2, sum)
    agg_ind_group2 <- apply(t(data_sample2)*weight.tmp_overall, 2, sum)
    # combine data into one dataset
    agg_ind <- c(agg_ind_group1, agg_ind_group2)
    group.indicator <- c(rep(1, m), rep(2, n))
    data_agg <- data.frame(agg_ind, group.indicator)
    
    # step 2: based on this aggregated indicator, perform classical t test, extract estimated difference
    estimations_t_optim[C,] <- t.test(agg_ind ~ group.indicator, data = data_agg)$estimate[1] - t.test(agg_ind ~ group.indicator, data = data_agg)$estimate[2]
    
    # calculate p value
    p_t_optim[C,] <- t.test(agg_ind ~ group.indicator, data = data_agg)$p.value
  }
  
}

# for each varianceratio make a matrix
# combine estimations
estimations_setting2 <- cbind(real_prob,
                              estimations_WMW_mean,
                              estimations_WMW_optim,
                              estimations_Lavaan,
                              estimations_Lavaan_corrected,
                              estimations_t_mean,
                              estimations_t_optim)

colnames(estimations_setting2) <- c("real_prob",
                                    "estimations_WMW_mean",
                                    "estimations_WMW_optim",
                                    "estimations_Lavaan",
                                    "estimations_Lavaan_corrected",
                                    "estimations_t_mean",
                                    "estimations_t_optim")

# combine p values
pvalues_setting2 <- cbind(real_p,
                          p_WMW_mean,
                          p_WMW_optim,
                          p_Lavaan,
                          p_Lavaan_corrected,
                          p_t_mean,
                          p_t_optim)


colnames(pvalues_setting2) <- c("real_p",
                                "p_WMW_mean",
                                "p_WMW_optim",
                                "p_Lavaan",
                                "p_Lavaan_corrected",
                                "p_t_mean",
                                "p_t_optim")
print(paste("end setting 2"))

################ 
## SETTING 3, H0  ##

# beta parameter
beta <- 0

generating_data_two_sample <- function(m, n, beta){
  
  # first group
  eta1 <- 1 + beta*0 + rlaplace(m, location = 0, scale = 1.25)
  
  var1 <- variance_ratio_values[B]
  y1.1 <- 1*eta1 + rnorm(m,0,sqrt(var1))
  var2 <- var1*(1.1)^2
  y2.1 <- 1.1*eta1 + rnorm(m,0, sqrt(var2))
  var3 <- var1*(0.95)^2
  y3.1 <- 0.95*eta1 + rnorm(m,0, sqrt(var3))

  # second group
  eta2 <- 1 + beta*1 + rlaplace(n, location = 0, scale = 1.25)
  
  var1 <- variance_ratio_values[B]
  scale_parameter1 <- sqrt(var1/2)
  y1.2 <- 1*eta2 + rlaplace(n, location = 0, scale = scale_parameter1)
  var2 <- var1*(1.1)^2
  scale_parameter2 <- sqrt(var2/2)
  y2.2 <- 1.1*eta2 + rlaplace(n, location = 0, scale = scale_parameter2)
  var3 <- var1*(0.95)^2
  scale_parameter3 <- sqrt(var3/2)
  y3.2 <- 0.95*eta2 + rlaplace(n, location = 0, scale = scale_parameter3)
  
  return( list(eta1 = eta1, 
               eta2 = eta2,
               y1.1 = y1.1,
               y2.1 = y2.1,
               y3.1 = y3.1,
               y1.2 = y1.2,
               y2.2 = y2.2,
               y3.2 = y3.2) )
  
}

real_prob <- matrix(,nrow = N_MC,ncol = 1)   
estimations_WMW_mean <- matrix(,nrow = N_MC,ncol = 1)   
estimations_WMW_optim <- matrix(,nrow = N_MC,ncol = 1)
estimations_Lavaan <- matrix(,nrow = N_MC,ncol = 1)
estimations_Lavaan_corrected <- matrix(,nrow = N_MC,ncol = 1)
estimations_t_mean <- matrix(,nrow = N_MC,ncol = 1) 
estimations_t_optim <- matrix(,nrow = N_MC,ncol = 1) 

real_p <- matrix(,nrow = N_MC,ncol = 1)   
p_WMW_mean <- matrix(,nrow = N_MC,ncol = 1)   
p_WMW_optim <- matrix(,nrow = N_MC,ncol = 1)
p_Lavaan <- matrix(,nrow = N_MC,ncol = 1)
p_Lavaan_corrected <- matrix(,nrow = N_MC,ncol = 1)
p_t_mean <- matrix(,nrow = N_MC,ncol = 1)
p_t_optim <- matrix(,nrow = N_MC,ncol = 1) 


for(C in 1:N_MC){
  set_ID <- (D*1000)+300+C
  set.seed(set_ID)
  
  
  # Generate the data
  testdata <- generating_data_two_sample(m,
                                         n,
                                         beta)
  
  # split up dataset
  data_sample1 <- data.frame(testdata$y1.1,
                             testdata$y2.1,
                             testdata$y3.1)
  data_sample2 <- data.frame(testdata$y1.2,
                             testdata$y2.2,
                             testdata$y3.2)
  
  
  # standardise the dataset
  all_stand_y1 <- scale(c(testdata$y1.1, testdata$y1.2))
  all_stand_y2 <- scale(c(testdata$y2.1, testdata$y2.2))
  all_stand_y3 <- scale(c(testdata$y3.1, testdata$y3.2))
  
  std_data_sample1 <- data.frame(all_stand_y1[1:m],
                                 all_stand_y2[1:m],
                                 all_stand_y3[1:m])
  
  std_data_sample2 <- data.frame(all_stand_y1[(m+1):(m+n)],
                                 all_stand_y2[(m+1):(m+n)],
                                 all_stand_y3[(m+1):(m+n)])
  
  # make a group indicator
  group.indicator <- as.factor(c(rep(1, m), rep(2, n)))
  
  
  #####
  # Analyses
  #####
  # on latent level
  U <- wilcox.test(testdata$eta1,testdata$eta2)$statistic
  real_prob[C,] <- U/(m*n)
  real_p[C,] <- wilcox.test(testdata$eta1,testdata$eta2)$p.value
  
  
  #####
  # WMW: mean indicator (use standardized data) 
  # take mean over indicators and calculate 1 original WMW test statistic
  
  # step 1: take mean over indicators for each person, make new dataset
  all_stand_Y <- apply(cbind(all_stand_y1, all_stand_y2, all_stand_y3), 1, mean)
  data_tmp <- data.frame(all_stand_Y, group.indicator)
  
  # step 2: based on this mean-indicator, perform classical WMW
  estimations_WMW_mean[C,] <- (wilcox.test(all_stand_Y ~ group.indicator)$statistic)/(m*n)
  p_WMW_mean[C,] <- wilcox.test(all_stand_Y ~ group.indicator)$p.value
  
  
  
  #####
  # WMW: optim
  
  # step 1: make an aggregated indicator.
  # First calculate the weights over groups based on estimated measurement error variance
  weight.tmp_overall <- try(get_weights_overall(mydata1 = data_sample1,
                                                mydata2 = data_sample2))
  if (class(weight.tmp_overall)=="try-error"){
    estimations_WMW_optim[C,] <- NA
    p_WMW_optim[C,] <- NA
  }else { 
    # Then, create the aggregated indicator for each group
    agg_ind_group1 <- apply(t(data_sample1)*weight.tmp_overall, 2, sum)
    agg_ind_group2 <- apply(t(data_sample2)*weight.tmp_overall, 2, sum)
    # combine data into one dataset
    agg_ind <- c(agg_ind_group1, agg_ind_group2)
    data_agg <- data.frame(agg_ind, group.indicator)
    
    # step 2: based on this aggregated indicator, perform classical WMW
    tmp <- wilcox.test(data_agg$agg_ind ~
                         data_agg$group.indicator)
    # get U statistic
    tmp_U <- tmp$statistic
    # get estimate of PI
    estimations_WMW_optim[C,] <- tmp_U/(m*n)
    # get p value
    p_WMW_optim[C,] <- tmp$p.value
  }
  
  
  #####
  # lavaan: classical
  # make dataframe
  Y1 <- c(testdata$y1.1, testdata$y1.2)
  Y2 <- c(testdata$y2.1, testdata$y2.2)
  Y3 <- c(testdata$y3.1, testdata$y3.2)
  SEM_dataset <- data.frame(Y1 = Y1, Y2 = Y2, Y3 = Y3, group = group.indicator)
  
  simulationmodel <- 'latent =~ Y1 + Y2 + Y3'
  model1 <- cfa(simulationmodel, data=SEM_dataset, 
                group="group", group.equal=c("loadings", "intercepts"), 
                bounds = TRUE)
  
  # estimated difference 
  estimations_Lavaan[C,] <- parameterEstimates(model1)[parameterEstimates(model1)$lhs == "latent" & 
                                                         parameterEstimates(model1)$op == "~1" & 
                                                         parameterEstimates(model1)$group == "2","est"]
  # p value
  p_Lavaan[C,] <- parameterEstimates(model1)[parameterEstimates(model1)$lhs == "latent" & 
                                               parameterEstimates(model1)$op == "~1" & 
                                               parameterEstimates(model1)$group == "2","pvalue"]
  
  #####
  # lavaan: corrected
  # make dataframe
  Y1 <- c(testdata$y1.1, testdata$y1.2)
  Y2 <- c(testdata$y2.1, testdata$y2.2)
  Y3 <- c(testdata$y3.1, testdata$y3.2)
  SEM_dataset <- data.frame(Y1 = Y1, Y2 = Y2, Y3 = Y3, group = group.indicator)
  
  simulationmodel <- 'latent =~ Y1 + Y2 + Y3'
  model1 <- cfa(simulationmodel, data=SEM_dataset, 
                group="group", group.equal=c("loadings", "intercepts"), 
                bounds = TRUE, 
                estimator = "MLM")
  
  # estimated difference 
  estimations_Lavaan_corrected[C,] <- parameterEstimates(model1)[parameterEstimates(model1)$lhs == "latent" & 
                                                                   parameterEstimates(model1)$op == "~1" & 
                                                                   parameterEstimates(model1)$group == "2","est"]
  # p value
  p_Lavaan_corrected[C,] <- parameterEstimates(model1)[parameterEstimates(model1)$lhs == "latent" & 
                                                         parameterEstimates(model1)$op == "~1" & 
                                                         parameterEstimates(model1)$group == "2","pvalue"]
  
  
  
  
  #####
  ## t-test: mean indicator
  
  # step 1: take mean over indicators for each person, make new dataset
  all_stand_Y <- apply(cbind(all_stand_y1, all_stand_y2, all_stand_y3), 1, mean)
  data_tmp <- data.frame(all_stand_Y, group.indicator)
  
  # perform standard t-test
  estimations_t_mean[C,] <- t.test(all_stand_Y ~ group.indicator)$estimate[1] - t.test(all_stand_Y ~ group.indicator)$estimate[2]
  
  # calculate p value
  p_t_mean[C,] <- t.test(all_stand_Y ~ group.indicator)$p.value
  
  
  
  #####
  ## t-test: optim
  
  # step 1: make an aggregated indicator.
  # First calculate the weights over groups based on estimated measurement error variance
  weight.tmp_overall <- try(get_weights_overall(mydata1 = data_sample1,
                                                mydata2 = data_sample2))
  if (class(weight.tmp_overall)=="try-error"){
    estimations_t_optim[C,] <- NA
    p_t_optim[C,] <- NA
  }else { 
    # Then, create the aggregated indicator for each group
    agg_ind_group1 <- apply(t(data_sample1)*weight.tmp_overall, 2, sum)
    agg_ind_group2 <- apply(t(data_sample2)*weight.tmp_overall, 2, sum)
    # combine data into one dataset
    agg_ind <- c(agg_ind_group1, agg_ind_group2)
    group.indicator <- c(rep(1, m), rep(2, n))
    data_agg <- data.frame(agg_ind, group.indicator)
    
    # step 2: based on this aggregated indicator, perform classical t test, extract estimated difference
    estimations_t_optim[C,] <- t.test(agg_ind ~ group.indicator, data = data_agg)$estimate[1] - t.test(agg_ind ~ group.indicator, data = data_agg)$estimate[2]
    
    # calculate p value
    p_t_optim[C,] <- t.test(agg_ind ~ group.indicator, data = data_agg)$p.value
  }
  
}

# for each varianceratio make a matrix
# combine estimations
estimations_setting3 <- cbind(real_prob,
                              estimations_WMW_mean,
                              estimations_WMW_optim,
                              estimations_Lavaan,
                              estimations_Lavaan_corrected,
                              estimations_t_mean,
                              estimations_t_optim)

colnames(estimations_setting3) <- c("real_prob",
                                    "estimations_WMW_mean",
                                    "estimations_WMW_optim",
                                    "estimations_Lavaan",
                                    "estimations_Lavaan_corrected",
                                    "estimations_t_mean",
                                    "estimations_t_optim")

# combine p values
pvalues_setting3 <- cbind(real_p,
                          p_WMW_mean,
                          p_WMW_optim,
                          p_Lavaan,
                          p_Lavaan_corrected,
                          p_t_mean,
                          p_t_optim)


colnames(pvalues_setting3) <- c("real_p",
                                "p_WMW_mean",
                                "p_WMW_optim",
                                "p_Lavaan",
                                "p_Lavaan_corrected",
                                "p_t_mean",
                                "p_t_optim")
print(paste("end setting 3"))


################ 
## SETTING 4, H0  ##

# beta parameter
beta <- 0

generating_data_two_sample <- function(m, n, beta){
  # first group
  # make latent variable 
  eta1 <- 1 + beta*0 + rlaplace(m, location = 0, scale = 1.25)
  # make observed variable, indicators. f() needs to be a monotone function.
  var1 <- variance_ratio_values[B]
  y1.1 <- 1*eta1 + rnorm(m,0,sqrt(var1))
  var2 <- var1*(1.1)^2
  y2.1 <- 1.1*eta1 + rnorm(m,0, sqrt(var2))
  var3 <- variance_ratio_setting4
  y3.1 <- 0.95*eta1 + rnorm(m,0, sqrt(var3))

  # second group
  eta2 <- 1 + beta*1 + rlaplace(n, location = 0, scale = 1.25)
  # make observed variable, indicators. f() needs to be a monotone function.
  var1 <- variance_ratio_values[B]
  y1.2 <- 1*eta2 + rnorm(n,0,sqrt(var1))
  var2 <- var1*(1.1)^2
  y2.2 <- 1.1*eta2 + rnorm(n,0, sqrt(var2))
  var3 <- variance_ratio_setting4
  y3.2 <- 0.95*eta2 + rnorm(n,0, sqrt(var3))
  
  
  return( list(eta1 = eta1, 
               eta2 = eta2,
               y1.1 = y1.1,
               y2.1 = y2.1,
               y3.1 = y3.1,
               y1.2 = y1.2,
               y2.2 = y2.2,
               y3.2 = y3.2) )
  
}

real_prob <- matrix(,nrow = N_MC,ncol = 1)   
estimations_WMW_mean <- matrix(,nrow = N_MC,ncol = 1)   
estimations_WMW_optim <- matrix(,nrow = N_MC,ncol = 1)
estimations_Lavaan <- matrix(,nrow = N_MC,ncol = 1)
estimations_Lavaan_corrected <- matrix(,nrow = N_MC,ncol = 1)
estimations_t_mean <- matrix(,nrow = N_MC,ncol = 1) 
estimations_t_optim <- matrix(,nrow = N_MC,ncol = 1) 

real_p <- matrix(,nrow = N_MC,ncol = 1)   
p_WMW_mean <- matrix(,nrow = N_MC,ncol = 1)   
p_WMW_optim <- matrix(,nrow = N_MC,ncol = 1)
p_Lavaan <- matrix(,nrow = N_MC,ncol = 1)
p_Lavaan_corrected <- matrix(,nrow = N_MC,ncol = 1)
p_t_mean <- matrix(,nrow = N_MC,ncol = 1)
p_t_optim <- matrix(,nrow = N_MC,ncol = 1) 


for(C in 1:N_MC){
  set_ID <- (D*1000)+400+C
  set.seed(set_ID)
  
  
  # Generate the data
  testdata <- generating_data_two_sample(m,
                                         n,
                                         beta)
  
  # split up dataset
  data_sample1 <- data.frame(testdata$y1.1,
                             testdata$y2.1,
                             testdata$y3.1)
  data_sample2 <- data.frame(testdata$y1.2,
                             testdata$y2.2,
                             testdata$y3.2)
  
  
  # standardise the dataset
  all_stand_y1 <- scale(c(testdata$y1.1, testdata$y1.2))
  all_stand_y2 <- scale(c(testdata$y2.1, testdata$y2.2))
  all_stand_y3 <- scale(c(testdata$y3.1, testdata$y3.2))
  
  std_data_sample1 <- data.frame(all_stand_y1[1:m],
                                 all_stand_y2[1:m],
                                 all_stand_y3[1:m])
  
  std_data_sample2 <- data.frame(all_stand_y1[(m+1):(m+n)],
                                 all_stand_y2[(m+1):(m+n)],
                                 all_stand_y3[(m+1):(m+n)])
  
  # make a group indicator
  group.indicator <- as.factor(c(rep(1, m), rep(2, n)))
  
  
  #####
  # Analyses
  #####
  # on latent level
  U <- wilcox.test(testdata$eta1,testdata$eta2)$statistic
  real_prob[C,] <- U/(m*n)
  real_p[C,] <- wilcox.test(testdata$eta1,testdata$eta2)$p.value
  
  
  #####
  # WMW: mean indicator (use standardized data) 
  # take mean over indicators and calculate 1 original WMW test statistic
  
  # step 1: take mean over indicators for each person, make new dataset
  all_stand_Y <- apply(cbind(all_stand_y1, all_stand_y2, all_stand_y3), 1, mean)
  data_tmp <- data.frame(all_stand_Y, group.indicator)
  
  # step 2: based on this mean-indicator, perform classical WMW
  estimations_WMW_mean[C,] <- (wilcox.test(all_stand_Y ~ group.indicator)$statistic)/(m*n)
  p_WMW_mean[C,] <- wilcox.test(all_stand_Y ~ group.indicator)$p.value
  
  
  
  #####
  # WMW: optim
  
  # step 1: make an aggregated indicator.
  # First calculate the weights over groups based on estimated measurement error variance
  weight.tmp_overall <- try(get_weights_overall(mydata1 = data_sample1,
                                                mydata2 = data_sample2))
  if (class(weight.tmp_overall)=="try-error"){
    estimations_WMW_optim[C,] <- NA
    p_WMW_optim[C,] <- NA
  }else { 
    # Then, create the aggregated indicator for each group
    agg_ind_group1 <- apply(t(data_sample1)*weight.tmp_overall, 2, sum)
    agg_ind_group2 <- apply(t(data_sample2)*weight.tmp_overall, 2, sum)
    # combine data into one dataset
    agg_ind <- c(agg_ind_group1, agg_ind_group2)
    data_agg <- data.frame(agg_ind, group.indicator)
    
    # step 2: based on this aggregated indicator, perform classical WMW
    tmp <- wilcox.test(data_agg$agg_ind ~
                         data_agg$group.indicator)
    # get U statistic
    tmp_U <- tmp$statistic
    # get estimate of PI
    estimations_WMW_optim[C,] <- tmp_U/(m*n)
    # get p value
    p_WMW_optim[C,] <- tmp$p.value
  }
  
  
  #####
  # lavaan: classical
  # make dataframe
  Y1 <- c(testdata$y1.1, testdata$y1.2)
  Y2 <- c(testdata$y2.1, testdata$y2.2)
  Y3 <- c(testdata$y3.1, testdata$y3.2)
  SEM_dataset <- data.frame(Y1 = Y1, Y2 = Y2, Y3 = Y3, group = group.indicator)
  
  simulationmodel <- 'latent =~ Y1 + Y2 + Y3'
  model1 <- cfa(simulationmodel, data=SEM_dataset, 
                group="group", group.equal=c("loadings", "intercepts"), 
                bounds = TRUE)
  
  # estimated difference 
  estimations_Lavaan[C,] <- parameterEstimates(model1)[parameterEstimates(model1)$lhs == "latent" & 
                                                         parameterEstimates(model1)$op == "~1" & 
                                                         parameterEstimates(model1)$group == "2","est"]
  # p value
  p_Lavaan[C,] <- parameterEstimates(model1)[parameterEstimates(model1)$lhs == "latent" & 
                                               parameterEstimates(model1)$op == "~1" & 
                                               parameterEstimates(model1)$group == "2","pvalue"]
  
  #####
  # lavaan: corrected
  # make dataframe
  Y1 <- c(testdata$y1.1, testdata$y1.2)
  Y2 <- c(testdata$y2.1, testdata$y2.2)
  Y3 <- c(testdata$y3.1, testdata$y3.2)
  SEM_dataset <- data.frame(Y1 = Y1, Y2 = Y2, Y3 = Y3, group = group.indicator)
  
  simulationmodel <- 'latent =~ Y1 + Y2 + Y3'
  model1 <- cfa(simulationmodel, data=SEM_dataset, 
                group="group", group.equal=c("loadings", "intercepts"), 
                bounds = TRUE, 
                estimator = "MLM")
  
  # estimated difference 
  estimations_Lavaan_corrected[C,] <- parameterEstimates(model1)[parameterEstimates(model1)$lhs == "latent" & 
                                                                   parameterEstimates(model1)$op == "~1" & 
                                                                   parameterEstimates(model1)$group == "2","est"]
  # p value
  p_Lavaan_corrected[C,] <- parameterEstimates(model1)[parameterEstimates(model1)$lhs == "latent" & 
                                                         parameterEstimates(model1)$op == "~1" & 
                                                         parameterEstimates(model1)$group == "2","pvalue"]
  
  
  
  
  #####
  ## t-test: mean indicator
  
  # step 1: take mean over indicators for each person, make new dataset
  all_stand_Y <- apply(cbind(all_stand_y1, all_stand_y2, all_stand_y3), 1, mean)
  data_tmp <- data.frame(all_stand_Y, group.indicator)
  
  # perform standard t-test
  estimations_t_mean[C,] <- t.test(all_stand_Y ~ group.indicator)$estimate[1] - t.test(all_stand_Y ~ group.indicator)$estimate[2]
  
  # calculate p value
  p_t_mean[C,] <- t.test(all_stand_Y ~ group.indicator)$p.value
  
  
  
  #####
  ## t-test: optim
  
  # step 1: make an aggregated indicator.
  # First calculate the weights over groups based on estimated measurement error variance
  weight.tmp_overall <- try(get_weights_overall(mydata1 = data_sample1,
                                                mydata2 = data_sample2))
  if (class(weight.tmp_overall)=="try-error"){
    estimations_t_optim[C,] <- NA
    p_t_optim[C,] <- NA
  }else { 
    # Then, create the aggregated indicator for each group
    agg_ind_group1 <- apply(t(data_sample1)*weight.tmp_overall, 2, sum)
    agg_ind_group2 <- apply(t(data_sample2)*weight.tmp_overall, 2, sum)
    # combine data into one dataset
    agg_ind <- c(agg_ind_group1, agg_ind_group2)
    group.indicator <- c(rep(1, m), rep(2, n))
    data_agg <- data.frame(agg_ind, group.indicator)
    
    # step 2: based on this aggregated indicator, perform classical t test, extract estimated difference
    estimations_t_optim[C,] <- t.test(agg_ind ~ group.indicator, data = data_agg)$estimate[1] - t.test(agg_ind ~ group.indicator, data = data_agg)$estimate[2]
    
    # calculate p value
    p_t_optim[C,] <- t.test(agg_ind ~ group.indicator, data = data_agg)$p.value
  }
  
}

# for each varianceratio make a matrix
# combine estimations
estimations_setting4 <- cbind(real_prob,
                              estimations_WMW_mean,
                              estimations_WMW_optim,
                              estimations_Lavaan,
                              estimations_Lavaan_corrected,
                              estimations_t_mean,
                              estimations_t_optim)

colnames(estimations_setting4) <- c("real_prob",
                                    "estimations_WMW_mean",
                                    "estimations_WMW_optim",
                                    "estimations_Lavaan",
                                    "estimations_Lavaan_corrected",
                                    "estimations_t_mean",
                                    "estimations_t_optim")

# combine p values
pvalues_setting4 <- cbind(real_p,
                          p_WMW_mean,
                          p_WMW_optim,
                          p_Lavaan,
                          p_Lavaan_corrected,
                          p_t_mean,
                          p_t_optim)


colnames(pvalues_setting4) <- c("real_p",
                                "p_WMW_mean",
                                "p_WMW_optim",
                                "p_Lavaan",
                                "p_Lavaan_corrected",
                                "p_t_mean",
                                "p_t_optim")
print(paste("end setting 4"))


################ 
################ 
# under HA  


################ 
## SETTING 1, HA  ##

# beta parameter
beta <- 0.75

generating_data_two_sample <- function(m, n, beta){
  # first group
  # make latent variable 
  eta1 <- 1 + beta*0 + rlaplace(m, location = 0, scale = 1.25)
  # make observed variable, indicators. f() needs to be a monotone function.
  var1 <- variance_ratio_values[B]
  y1.1 <- 1*eta1 + rnorm(m,0,sqrt(var1))
  var2 <- var1*(1.1)^2
  y2.1 <- 1.1*eta1 + rnorm(m,0, sqrt(var2))
  var3 <- var1*(0.95)^2
  y3.1 <- 0.95*eta1 + rnorm(m,0, sqrt(var3))

  # second group
  eta2 <- 1 + beta*1 + rlaplace(n, location = 0, scale = 1.25)
  # make observed variable, indicators. f() needs to be a monotone function.
  var1 <- variance_ratio_values[B]
  y1.2 <- 1*eta2 + rnorm(n,0,sqrt(var1))
  var2 <- var1*(1.1)^2
  y2.2 <- 1.1*eta2 + rnorm(n,0, sqrt(var2))
  var3 <- var1*(0.95)^2
  y3.2 <- 0.95*eta2 + rnorm(n,0, sqrt(var3))
  
  
  return( list(eta1 = eta1, 
               eta2 = eta2,
               y1.1 = y1.1,
               y2.1 = y2.1,
               y3.1 = y3.1,
               y1.2 = y1.2,
               y2.2 = y2.2,
               y3.2 = y3.2) )
  
}

real_prob <- matrix(,nrow = N_MC,ncol = 1)   
estimations_WMW_mean <- matrix(,nrow = N_MC,ncol = 1)   
estimations_WMW_optim <- matrix(,nrow = N_MC,ncol = 1)
estimations_Lavaan <- matrix(,nrow = N_MC,ncol = 1)
estimations_Lavaan_corrected <- matrix(,nrow = N_MC,ncol = 1)
estimations_t_mean <- matrix(,nrow = N_MC,ncol = 1) 
estimations_t_optim <- matrix(,nrow = N_MC,ncol = 1) 

real_p <- matrix(,nrow = N_MC,ncol = 1)   
p_WMW_mean <- matrix(,nrow = N_MC,ncol = 1)   
p_WMW_optim <- matrix(,nrow = N_MC,ncol = 1)
p_Lavaan <- matrix(,nrow = N_MC,ncol = 1)
p_Lavaan_corrected <- matrix(,nrow = N_MC,ncol = 1)
p_t_mean <- matrix(,nrow = N_MC,ncol = 1)
p_t_optim <- matrix(,nrow = N_MC,ncol = 1) 


for(C in 1:N_MC){
  set_ID <- (D*1000)+100+C
  set.seed(set_ID)
  
  
  # Generate the data
  testdata <- generating_data_two_sample(m,
                                         n,
                                         beta)
  
  # split up dataset
  data_sample1 <- data.frame(testdata$y1.1,
                             testdata$y2.1,
                             testdata$y3.1)
  data_sample2 <- data.frame(testdata$y1.2,
                             testdata$y2.2,
                             testdata$y3.2)
  
  
  # standardise the dataset
  all_stand_y1 <- scale(c(testdata$y1.1, testdata$y1.2))
  all_stand_y2 <- scale(c(testdata$y2.1, testdata$y2.2))
  all_stand_y3 <- scale(c(testdata$y3.1, testdata$y3.2))
  
  std_data_sample1 <- data.frame(all_stand_y1[1:m],
                                 all_stand_y2[1:m],
                                 all_stand_y3[1:m])
  
  std_data_sample2 <- data.frame(all_stand_y1[(m+1):(m+n)],
                                 all_stand_y2[(m+1):(m+n)],
                                 all_stand_y3[(m+1):(m+n)])
  
  # make a group indicator
  group.indicator <- as.factor(c(rep(1, m), rep(2, n)))
  
  
  #####
  # Analyses
  #####
  # on latent level
  U <- wilcox.test(testdata$eta1,testdata$eta2)$statistic
  real_prob[C,] <- U/(m*n)
  real_p[C,] <- wilcox.test(testdata$eta1,testdata$eta2)$p.value
  
  
  #####
  # WMW: mean indicator (use standardized data) 
  # take mean over indicators and calculate 1 original WMW test statistic
  
  # step 1: take mean over indicators for each person, make new dataset
  all_stand_Y <- apply(cbind(all_stand_y1, all_stand_y2, all_stand_y3), 1, mean)
  data_tmp <- data.frame(all_stand_Y, group.indicator)
  
  # step 2: based on this mean-indicator, perform classical WMW
  estimations_WMW_mean[C,] <- (wilcox.test(all_stand_Y ~ group.indicator)$statistic)/(m*n)
  p_WMW_mean[C,] <- wilcox.test(all_stand_Y ~ group.indicator)$p.value
  
  
  
  #####
  # WMW: optim
  
  # step 1: make an aggregated indicator.
  # First calculate the weights over groups based on estimated measurement error variance
  weight.tmp_overall <- try(get_weights_overall(mydata1 = data_sample1,
                                                mydata2 = data_sample2))
  if (class(weight.tmp_overall)=="try-error"){
    estimations_WMW_optim[C,] <- NA
    p_WMW_optim[C,] <- NA
  }else { 
    # Then, create the aggregated indicator for each group
    agg_ind_group1 <- apply(t(data_sample1)*weight.tmp_overall, 2, sum)
    agg_ind_group2 <- apply(t(data_sample2)*weight.tmp_overall, 2, sum)
    # combine data into one dataset
    agg_ind <- c(agg_ind_group1, agg_ind_group2)
    data_agg <- data.frame(agg_ind, group.indicator)
    
    # step 2: based on this aggregated indicator, perform classical WMW
    tmp <- wilcox.test(data_agg$agg_ind ~
                         data_agg$group.indicator)
    # get U statistic
    tmp_U <- tmp$statistic
    # get estimate of PI
    estimations_WMW_optim[C,] <- tmp_U/(m*n)
    # get p value
    p_WMW_optim[C,] <- tmp$p.value
  }
  
  
  #####
  # lavaan: classical
  # make dataframe
  Y1 <- c(testdata$y1.1, testdata$y1.2)
  Y2 <- c(testdata$y2.1, testdata$y2.2)
  Y3 <- c(testdata$y3.1, testdata$y3.2)
  SEM_dataset <- data.frame(Y1 = Y1, Y2 = Y2, Y3 = Y3, group = group.indicator)
  
  simulationmodel <- 'latent =~ Y1 + Y2 + Y3'
  model1 <- cfa(simulationmodel, data=SEM_dataset, 
                group="group", group.equal=c("loadings", "intercepts"), 
                bounds = TRUE)
  
  # estimated difference 
  estimations_Lavaan[C,] <- parameterEstimates(model1)[parameterEstimates(model1)$lhs == "latent" & 
                                                         parameterEstimates(model1)$op == "~1" & 
                                                         parameterEstimates(model1)$group == "2","est"]
  # p value
  p_Lavaan[C,] <- parameterEstimates(model1)[parameterEstimates(model1)$lhs == "latent" & 
                                               parameterEstimates(model1)$op == "~1" & 
                                               parameterEstimates(model1)$group == "2","pvalue"]
  
  #####
  # lavaan: corrected
  # make dataframe
  Y1 <- c(testdata$y1.1, testdata$y1.2)
  Y2 <- c(testdata$y2.1, testdata$y2.2)
  Y3 <- c(testdata$y3.1, testdata$y3.2)
  SEM_dataset <- data.frame(Y1 = Y1, Y2 = Y2, Y3 = Y3, group = group.indicator)
  
  simulationmodel <- 'latent =~ Y1 + Y2 + Y3'
  model1 <- cfa(simulationmodel, data=SEM_dataset, 
                group="group", group.equal=c("loadings", "intercepts"), 
                bounds = TRUE, 
                estimator = "MLM")
  
  # estimated difference 
  estimations_Lavaan_corrected[C,] <- parameterEstimates(model1)[parameterEstimates(model1)$lhs == "latent" & 
                                                                   parameterEstimates(model1)$op == "~1" & 
                                                                   parameterEstimates(model1)$group == "2","est"]
  # p value
  p_Lavaan_corrected[C,] <- parameterEstimates(model1)[parameterEstimates(model1)$lhs == "latent" & 
                                                         parameterEstimates(model1)$op == "~1" & 
                                                         parameterEstimates(model1)$group == "2","pvalue"]
  
  
  
  
  #####
  ## t-test: mean indicator
  
  # step 1: take mean over indicators for each person, make new dataset
  all_stand_Y <- apply(cbind(all_stand_y1, all_stand_y2, all_stand_y3), 1, mean)
  data_tmp <- data.frame(all_stand_Y, group.indicator)
  
  # perform standard t-test
  estimations_t_mean[C,] <- t.test(all_stand_Y ~ group.indicator)$estimate[1] - t.test(all_stand_Y ~ group.indicator)$estimate[2]
  
  # calculate p value
  p_t_mean[C,] <- t.test(all_stand_Y ~ group.indicator)$p.value
  
  
  
  #####
  ## t-test: optim
  
  # step 1: make an aggregated indicator.
  # First calculate the weights over groups based on estimated measurement error variance
  weight.tmp_overall <- try(get_weights_overall(mydata1 = data_sample1,
                                                mydata2 = data_sample2))
  if (class(weight.tmp_overall)=="try-error"){
    estimations_t_optim[C,] <- NA
    p_t_optim[C,] <- NA
  }else { 
    # Then, create the aggregated indicator for each group
    agg_ind_group1 <- apply(t(data_sample1)*weight.tmp_overall, 2, sum)
    agg_ind_group2 <- apply(t(data_sample2)*weight.tmp_overall, 2, sum)
    # combine data into one dataset
    agg_ind <- c(agg_ind_group1, agg_ind_group2)
    group.indicator <- c(rep(1, m), rep(2, n))
    data_agg <- data.frame(agg_ind, group.indicator)
    
    # step 2: based on this aggregated indicator, perform classical t test, extract estimated difference
    estimations_t_optim[C,] <- t.test(agg_ind ~ group.indicator, data = data_agg)$estimate[1] - t.test(agg_ind ~ group.indicator, data = data_agg)$estimate[2]
    
    # calculate p value
    p_t_optim[C,] <- t.test(agg_ind ~ group.indicator, data = data_agg)$p.value
  }
  
}

# for each varianceratio make a matrix
# combine estimations
estimations_setting5 <- cbind(real_prob,
                              estimations_WMW_mean,
                              estimations_WMW_optim,
                              estimations_Lavaan,
                              estimations_Lavaan_corrected,
                              estimations_t_mean,
                              estimations_t_optim)

colnames(estimations_setting5) <- c("real_prob",
                                    "estimations_WMW_mean",
                                    "estimations_WMW_optim",
                                    "estimations_Lavaan",
                                    "estimations_Lavaan_corrected",
                                    "estimations_t_mean",
                                    "estimations_t_optim")

# combine p values
pvalues_setting5 <- cbind(real_p,
                          p_WMW_mean,
                          p_WMW_optim,
                          p_Lavaan,
                          p_Lavaan_corrected,
                          p_t_mean,
                          p_t_optim)


colnames(pvalues_setting5) <- c("real_p",
                                "p_WMW_mean",
                                "p_WMW_optim",
                                "p_Lavaan",
                                "p_Lavaan_corrected",
                                "p_t_mean",
                                "p_t_optim")
print(paste("end setting 5"))

################ 
## SETTING 2, HA  ##

# beta parameter
beta <- 0.75

generating_data_two_sample <- function(m, n, beta){
  
  # first group
  eta1 <- 1 + beta*0 + rlaplace(m, location = 0, scale = 1.25)
  
  var1 <- variance_ratio_values[B]
  y1.1 <- 1*eta1 + rnorm(m,0,sqrt(var1))
  var2 <- var1*(1.1)^2
  y2.1 <- 1.1*eta1 + rnorm(m,0, sqrt(var2))
  var3 <- var1*(0.95)^2
  y3.1 <- 0.95*eta1 + rnorm(m,0, sqrt(var3))
  
  # second group
  eta2 <- 1 + beta*1 + rlaplace(n, location = 0, scale = 1.25)
  
  var1 <- variance_ratio_setting2[B]
  y1.2 <- 1*eta2 + rnorm(n,0,sqrt(var1))
  var2 <- var1*(1.1)^2
  y2.2 <- 1.1*eta2 + rnorm(n,0, sqrt(var2))
  var3 <- var1*(0.95)^2
  y3.2 <- 0.95*eta2 + rnorm(n,0, sqrt(var3))

  return( list(eta1 = eta1, 
               eta2 = eta2,
               y1.1 = y1.1,
               y2.1 = y2.1,
               y3.1 = y3.1,
               y1.2 = y1.2,
               y2.2 = y2.2,
               y3.2 = y3.2) )
  
}

real_prob <- matrix(,nrow = N_MC,ncol = 1)   
estimations_WMW_mean <- matrix(,nrow = N_MC,ncol = 1)   
estimations_WMW_optim <- matrix(,nrow = N_MC,ncol = 1)
estimations_Lavaan <- matrix(,nrow = N_MC,ncol = 1)
estimations_Lavaan_corrected <- matrix(,nrow = N_MC,ncol = 1)
estimations_t_mean <- matrix(,nrow = N_MC,ncol = 1) 
estimations_t_optim <- matrix(,nrow = N_MC,ncol = 1) 

real_p <- matrix(,nrow = N_MC,ncol = 1)   
p_WMW_mean <- matrix(,nrow = N_MC,ncol = 1)   
p_WMW_optim <- matrix(,nrow = N_MC,ncol = 1)
p_Lavaan <- matrix(,nrow = N_MC,ncol = 1)
p_Lavaan_corrected <- matrix(,nrow = N_MC,ncol = 1)
p_t_mean <- matrix(,nrow = N_MC,ncol = 1)
p_t_optim <- matrix(,nrow = N_MC,ncol = 1) 


for(C in 1:N_MC){
  set_ID <- (D*1000)+200+C
  set.seed(set_ID)
  
  
  # Generate the data
  testdata <- generating_data_two_sample(m,
                                         n,
                                         beta)
  
  # split up dataset
  data_sample1 <- data.frame(testdata$y1.1,
                             testdata$y2.1,
                             testdata$y3.1)
  data_sample2 <- data.frame(testdata$y1.2,
                             testdata$y2.2,
                             testdata$y3.2)
  
  
  # standardise the dataset
  all_stand_y1 <- scale(c(testdata$y1.1, testdata$y1.2))
  all_stand_y2 <- scale(c(testdata$y2.1, testdata$y2.2))
  all_stand_y3 <- scale(c(testdata$y3.1, testdata$y3.2))
  
  std_data_sample1 <- data.frame(all_stand_y1[1:m],
                                 all_stand_y2[1:m],
                                 all_stand_y3[1:m])
  
  std_data_sample2 <- data.frame(all_stand_y1[(m+1):(m+n)],
                                 all_stand_y2[(m+1):(m+n)],
                                 all_stand_y3[(m+1):(m+n)])
  
  # make a group indicator
  group.indicator <- as.factor(c(rep(1, m), rep(2, n)))
  
  
  #####
  # Analyses
  #####
  # on latent level
  U <- wilcox.test(testdata$eta1,testdata$eta2)$statistic
  real_prob[C,] <- U/(m*n)
  real_p[C,] <- wilcox.test(testdata$eta1,testdata$eta2)$p.value
  
  
  #####
  # WMW: mean indicator (use standardized data) 
  # take mean over indicators and calculate 1 original WMW test statistic
  
  # step 1: take mean over indicators for each person, make new dataset
  all_stand_Y <- apply(cbind(all_stand_y1, all_stand_y2, all_stand_y3), 1, mean)
  data_tmp <- data.frame(all_stand_Y, group.indicator)
  
  # step 2: based on this mean-indicator, perform classical WMW
  estimations_WMW_mean[C,] <- (wilcox.test(all_stand_Y ~ group.indicator)$statistic)/(m*n)
  p_WMW_mean[C,] <- wilcox.test(all_stand_Y ~ group.indicator)$p.value
  
  
  
  #####
  # WMW: optim
  
  # step 1: make an aggregated indicator.
  # First calculate the weights over groups based on estimated measurement error variance
  weight.tmp_overall <- try(get_weights_overall(mydata1 = data_sample1,
                                                mydata2 = data_sample2))
  if (class(weight.tmp_overall)=="try-error"){
    estimations_WMW_optim[C,] <- NA
    p_WMW_optim[C,] <- NA
  }else { 
    # Then, create the aggregated indicator for each group
    agg_ind_group1 <- apply(t(data_sample1)*weight.tmp_overall, 2, sum)
    agg_ind_group2 <- apply(t(data_sample2)*weight.tmp_overall, 2, sum)
    # combine data into one dataset
    agg_ind <- c(agg_ind_group1, agg_ind_group2)
    data_agg <- data.frame(agg_ind, group.indicator)
    
    # step 2: based on this aggregated indicator, perform classical WMW
    tmp <- wilcox.test(data_agg$agg_ind ~
                         data_agg$group.indicator)
    # get U statistic
    tmp_U <- tmp$statistic
    # get estimate of PI
    estimations_WMW_optim[C,] <- tmp_U/(m*n)
    # get p value
    p_WMW_optim[C,] <- tmp$p.value
  }
  
  
  #####
  # lavaan: classical
  # make dataframe
  Y1 <- c(testdata$y1.1, testdata$y1.2)
  Y2 <- c(testdata$y2.1, testdata$y2.2)
  Y3 <- c(testdata$y3.1, testdata$y3.2)
  SEM_dataset <- data.frame(Y1 = Y1, Y2 = Y2, Y3 = Y3, group = group.indicator)
  
  simulationmodel <- 'latent =~ Y1 + Y2 + Y3'
  model1 <- cfa(simulationmodel, data=SEM_dataset, 
                group="group", group.equal=c("loadings", "intercepts"), 
                bounds = TRUE)
  
  # estimated difference 
  estimations_Lavaan[C,] <- parameterEstimates(model1)[parameterEstimates(model1)$lhs == "latent" & 
                                                         parameterEstimates(model1)$op == "~1" & 
                                                         parameterEstimates(model1)$group == "2","est"]
  # p value
  p_Lavaan[C,] <- parameterEstimates(model1)[parameterEstimates(model1)$lhs == "latent" & 
                                               parameterEstimates(model1)$op == "~1" & 
                                               parameterEstimates(model1)$group == "2","pvalue"]
  
  #####
  # lavaan: corrected
  # make dataframe
  Y1 <- c(testdata$y1.1, testdata$y1.2)
  Y2 <- c(testdata$y2.1, testdata$y2.2)
  Y3 <- c(testdata$y3.1, testdata$y3.2)
  SEM_dataset <- data.frame(Y1 = Y1, Y2 = Y2, Y3 = Y3, group = group.indicator)
  
  simulationmodel <- 'latent =~ Y1 + Y2 + Y3'
  model1 <- cfa(simulationmodel, data=SEM_dataset, 
                group="group", group.equal=c("loadings", "intercepts"), 
                bounds = TRUE, 
                estimator = "MLM")
  
  # estimated difference 
  estimations_Lavaan_corrected[C,] <- parameterEstimates(model1)[parameterEstimates(model1)$lhs == "latent" & 
                                                                   parameterEstimates(model1)$op == "~1" & 
                                                                   parameterEstimates(model1)$group == "2","est"]
  # p value
  p_Lavaan_corrected[C,] <- parameterEstimates(model1)[parameterEstimates(model1)$lhs == "latent" & 
                                                         parameterEstimates(model1)$op == "~1" & 
                                                         parameterEstimates(model1)$group == "2","pvalue"]
  
  
  
  
  #####
  ## t-test: mean indicator
  
  # step 1: take mean over indicators for each person, make new dataset
  all_stand_Y <- apply(cbind(all_stand_y1, all_stand_y2, all_stand_y3), 1, mean)
  data_tmp <- data.frame(all_stand_Y, group.indicator)
  
  # perform standard t-test
  estimations_t_mean[C,] <- t.test(all_stand_Y ~ group.indicator)$estimate[1] - t.test(all_stand_Y ~ group.indicator)$estimate[2]
  
  # calculate p value
  p_t_mean[C,] <- t.test(all_stand_Y ~ group.indicator)$p.value
  
  
  
  #####
  ## t-test: optim
  
  # step 1: make an aggregated indicator.
  # First calculate the weights over groups based on estimated measurement error variance
  weight.tmp_overall <- try(get_weights_overall(mydata1 = data_sample1,
                                                mydata2 = data_sample2))
  if (class(weight.tmp_overall)=="try-error"){
    estimations_t_optim[C,] <- NA
    p_t_optim[C,] <- NA
  }else { 
    # Then, create the aggregated indicator for each group
    agg_ind_group1 <- apply(t(data_sample1)*weight.tmp_overall, 2, sum)
    agg_ind_group2 <- apply(t(data_sample2)*weight.tmp_overall, 2, sum)
    # combine data into one dataset
    agg_ind <- c(agg_ind_group1, agg_ind_group2)
    group.indicator <- c(rep(1, m), rep(2, n))
    data_agg <- data.frame(agg_ind, group.indicator)
    
    # step 2: based on this aggregated indicator, perform classical t test, extract estimated difference
    estimations_t_optim[C,] <- t.test(agg_ind ~ group.indicator, data = data_agg)$estimate[1] - t.test(agg_ind ~ group.indicator, data = data_agg)$estimate[2]
    
    # calculate p value
    p_t_optim[C,] <- t.test(agg_ind ~ group.indicator, data = data_agg)$p.value
  }
  
}

# for each varianceratio make a matrix
# combine estimations
estimations_setting6 <- cbind(real_prob,
                              estimations_WMW_mean,
                              estimations_WMW_optim,
                              estimations_Lavaan,
                              estimations_Lavaan_corrected,
                              estimations_t_mean,
                              estimations_t_optim)

colnames(estimations_setting6) <- c("real_prob",
                                    "estimations_WMW_mean",
                                    "estimations_WMW_optim",
                                    "estimations_Lavaan",
                                    "estimations_Lavaan_corrected",
                                    "estimations_t_mean",
                                    "estimations_t_optim")

# combine p values
pvalues_setting6 <- cbind(real_p,
                          p_WMW_mean,
                          p_WMW_optim,
                          p_Lavaan,
                          p_Lavaan_corrected,
                          p_t_mean,
                          p_t_optim)


colnames(pvalues_setting6) <- c("real_p",
                                "p_WMW_mean",
                                "p_WMW_optim",
                                "p_Lavaan",
                                "p_Lavaan_corrected",
                                "p_t_mean",
                                "p_t_optim")
print(paste("end setting 6"))


################ 
## SETTING 3, HA ##

# beta parameter
beta <- 0.75

generating_data_two_sample <- function(m, n, beta){
  
  # first group
  eta1 <- 1 + beta*0 + rlaplace(m, location = 0, scale = 1.25)
  
  var1 <- variance_ratio_values[B]
  y1.1 <- 1*eta1 + rnorm(m,0,sqrt(var1))
  var2 <- var1*(1.1)^2
  y2.1 <- 1.1*eta1 + rnorm(m,0, sqrt(var2))
  var3 <- var1*(0.95)^2
  y3.1 <- 0.95*eta1 + rnorm(m,0, sqrt(var3))
  
  # second group
  eta2 <- 1 + beta*1 + rlaplace(n, location = 0, scale = 1.25)
  
  var1 <- variance_ratio_values[B]
  scale_parameter1 <- sqrt(var1/2)
  y1.2 <- 1*eta2 + rlaplace(n, location = 0, scale = scale_parameter1)
  var2 <- var1*(1.1)^2
  scale_parameter2 <- sqrt(var2/2)
  y2.2 <- 1.1*eta2 + rlaplace(n, location = 0, scale = scale_parameter2)
  var3 <- var1*(0.95)^2
  scale_parameter3 <- sqrt(var3/2)
  y3.2 <- 0.95*eta2 + rlaplace(n, location = 0, scale = scale_parameter3)
  
  return( list(eta1 = eta1, 
               eta2 = eta2,
               y1.1 = y1.1,
               y2.1 = y2.1,
               y3.1 = y3.1,
               y1.2 = y1.2,
               y2.2 = y2.2,
               y3.2 = y3.2) )
  
}

real_prob <- matrix(,nrow = N_MC,ncol = 1)   
estimations_WMW_mean <- matrix(,nrow = N_MC,ncol = 1)   
estimations_WMW_optim <- matrix(,nrow = N_MC,ncol = 1)
estimations_Lavaan <- matrix(,nrow = N_MC,ncol = 1)
estimations_Lavaan_corrected <- matrix(,nrow = N_MC,ncol = 1)
estimations_t_mean <- matrix(,nrow = N_MC,ncol = 1) 
estimations_t_optim <- matrix(,nrow = N_MC,ncol = 1) 

real_p <- matrix(,nrow = N_MC,ncol = 1)   
p_WMW_mean <- matrix(,nrow = N_MC,ncol = 1)   
p_WMW_optim <- matrix(,nrow = N_MC,ncol = 1)
p_Lavaan <- matrix(,nrow = N_MC,ncol = 1)
p_Lavaan_corrected <- matrix(,nrow = N_MC,ncol = 1)
p_t_mean <- matrix(,nrow = N_MC,ncol = 1)
p_t_optim <- matrix(,nrow = N_MC,ncol = 1) 


for(C in 1:N_MC){
  set_ID <- (D*1000)+300+C
  set.seed(set_ID)
  
  
  # Generate the data
  testdata <- generating_data_two_sample(m,
                                         n,
                                         beta)
  
  # split up dataset
  data_sample1 <- data.frame(testdata$y1.1,
                             testdata$y2.1,
                             testdata$y3.1)
  data_sample2 <- data.frame(testdata$y1.2,
                             testdata$y2.2,
                             testdata$y3.2)
  
  
  # standardise the dataset
  all_stand_y1 <- scale(c(testdata$y1.1, testdata$y1.2))
  all_stand_y2 <- scale(c(testdata$y2.1, testdata$y2.2))
  all_stand_y3 <- scale(c(testdata$y3.1, testdata$y3.2))
  
  std_data_sample1 <- data.frame(all_stand_y1[1:m],
                                 all_stand_y2[1:m],
                                 all_stand_y3[1:m])
  
  std_data_sample2 <- data.frame(all_stand_y1[(m+1):(m+n)],
                                 all_stand_y2[(m+1):(m+n)],
                                 all_stand_y3[(m+1):(m+n)])
  
  # make a group indicator
  group.indicator <- as.factor(c(rep(1, m), rep(2, n)))
  
  
  #####
  # Analyses
  #####
  # on latent level
  U <- wilcox.test(testdata$eta1,testdata$eta2)$statistic
  real_prob[C,] <- U/(m*n)
  real_p[C,] <- wilcox.test(testdata$eta1,testdata$eta2)$p.value
  
  
  #####
  # WMW: mean indicator (use standardized data) 
  # take mean over indicators and calculate 1 original WMW test statistic
  
  # step 1: take mean over indicators for each person, make new dataset
  all_stand_Y <- apply(cbind(all_stand_y1, all_stand_y2, all_stand_y3), 1, mean)
  data_tmp <- data.frame(all_stand_Y, group.indicator)
  
  # step 2: based on this mean-indicator, perform classical WMW
  estimations_WMW_mean[C,] <- (wilcox.test(all_stand_Y ~ group.indicator)$statistic)/(m*n)
  p_WMW_mean[C,] <- wilcox.test(all_stand_Y ~ group.indicator)$p.value
  
  
  
  #####
  # WMW: optim
  
  # step 1: make an aggregated indicator.
  # First calculate the weights over groups based on estimated measurement error variance
  weight.tmp_overall <- try(get_weights_overall(mydata1 = data_sample1,
                                                mydata2 = data_sample2))
  if (class(weight.tmp_overall)=="try-error"){
    estimations_WMW_optim[C,] <- NA
    p_WMW_optim[C,] <- NA
  }else { 
    # Then, create the aggregated indicator for each group
    agg_ind_group1 <- apply(t(data_sample1)*weight.tmp_overall, 2, sum)
    agg_ind_group2 <- apply(t(data_sample2)*weight.tmp_overall, 2, sum)
    # combine data into one dataset
    agg_ind <- c(agg_ind_group1, agg_ind_group2)
    data_agg <- data.frame(agg_ind, group.indicator)
    
    # step 2: based on this aggregated indicator, perform classical WMW
    tmp <- wilcox.test(data_agg$agg_ind ~
                         data_agg$group.indicator)
    # get U statistic
    tmp_U <- tmp$statistic
    # get estimate of PI
    estimations_WMW_optim[C,] <- tmp_U/(m*n)
    # get p value
    p_WMW_optim[C,] <- tmp$p.value
  }
  
  
  #####
  # lavaan: classical
  # make dataframe
  Y1 <- c(testdata$y1.1, testdata$y1.2)
  Y2 <- c(testdata$y2.1, testdata$y2.2)
  Y3 <- c(testdata$y3.1, testdata$y3.2)
  SEM_dataset <- data.frame(Y1 = Y1, Y2 = Y2, Y3 = Y3, group = group.indicator)
  
  simulationmodel <- 'latent =~ Y1 + Y2 + Y3'
  model1 <- cfa(simulationmodel, data=SEM_dataset, 
                group="group", group.equal=c("loadings", "intercepts"), 
                bounds = TRUE)
  
  # estimated difference 
  estimations_Lavaan[C,] <- parameterEstimates(model1)[parameterEstimates(model1)$lhs == "latent" & 
                                                         parameterEstimates(model1)$op == "~1" & 
                                                         parameterEstimates(model1)$group == "2","est"]
  # p value
  p_Lavaan[C,] <- parameterEstimates(model1)[parameterEstimates(model1)$lhs == "latent" & 
                                               parameterEstimates(model1)$op == "~1" & 
                                               parameterEstimates(model1)$group == "2","pvalue"]
  
  #####
  # lavaan: corrected
  # make dataframe
  Y1 <- c(testdata$y1.1, testdata$y1.2)
  Y2 <- c(testdata$y2.1, testdata$y2.2)
  Y3 <- c(testdata$y3.1, testdata$y3.2)
  SEM_dataset <- data.frame(Y1 = Y1, Y2 = Y2, Y3 = Y3, group = group.indicator)
  
  simulationmodel <- 'latent =~ Y1 + Y2 + Y3'
  model1 <- cfa(simulationmodel, data=SEM_dataset, 
                group="group", group.equal=c("loadings", "intercepts"), 
                bounds = TRUE, 
                estimator = "MLM")
  
  # estimated difference 
  estimations_Lavaan_corrected[C,] <- parameterEstimates(model1)[parameterEstimates(model1)$lhs == "latent" & 
                                                                   parameterEstimates(model1)$op == "~1" & 
                                                                   parameterEstimates(model1)$group == "2","est"]
  # p value
  p_Lavaan_corrected[C,] <- parameterEstimates(model1)[parameterEstimates(model1)$lhs == "latent" & 
                                                         parameterEstimates(model1)$op == "~1" & 
                                                         parameterEstimates(model1)$group == "2","pvalue"]
  
  
  
  
  #####
  ## t-test: mean indicator
  
  # step 1: take mean over indicators for each person, make new dataset
  all_stand_Y <- apply(cbind(all_stand_y1, all_stand_y2, all_stand_y3), 1, mean)
  data_tmp <- data.frame(all_stand_Y, group.indicator)
  
  # perform standard t-test
  estimations_t_mean[C,] <- t.test(all_stand_Y ~ group.indicator)$estimate[1] - t.test(all_stand_Y ~ group.indicator)$estimate[2]
  
  # calculate p value
  p_t_mean[C,] <- t.test(all_stand_Y ~ group.indicator)$p.value
  
  
  
  #####
  ## t-test: optim
  
  # step 1: make an aggregated indicator.
  # First calculate the weights over groups based on estimated measurement error variance
  weight.tmp_overall <- try(get_weights_overall(mydata1 = data_sample1,
                                                mydata2 = data_sample2))
  if (class(weight.tmp_overall)=="try-error"){
    estimations_t_optim[C,] <- NA
    p_t_optim[C,] <- NA
  }else { 
    # Then, create the aggregated indicator for each group
    agg_ind_group1 <- apply(t(data_sample1)*weight.tmp_overall, 2, sum)
    agg_ind_group2 <- apply(t(data_sample2)*weight.tmp_overall, 2, sum)
    # combine data into one dataset
    agg_ind <- c(agg_ind_group1, agg_ind_group2)
    group.indicator <- c(rep(1, m), rep(2, n))
    data_agg <- data.frame(agg_ind, group.indicator)
    
    # step 2: based on this aggregated indicator, perform classical t test, extract estimated difference
    estimations_t_optim[C,] <- t.test(agg_ind ~ group.indicator, data = data_agg)$estimate[1] - t.test(agg_ind ~ group.indicator, data = data_agg)$estimate[2]
    
    # calculate p value
    p_t_optim[C,] <- t.test(agg_ind ~ group.indicator, data = data_agg)$p.value
  }
  
}

# for each varianceratio make a matrix
# combine estimations
estimations_setting7 <- cbind(real_prob,
                              estimations_WMW_mean,
                              estimations_WMW_optim,
                              estimations_Lavaan,
                              estimations_Lavaan_corrected,
                              estimations_t_mean,
                              estimations_t_optim)

colnames(estimations_setting7) <- c("real_prob",
                                    "estimations_WMW_mean",
                                    "estimations_WMW_optim",
                                    "estimations_Lavaan",
                                    "estimations_Lavaan_corrected",
                                    "estimations_t_mean",
                                    "estimations_t_optim")

# combine p values
pvalues_setting7 <- cbind(real_p,
                          p_WMW_mean,
                          p_WMW_optim,
                          p_Lavaan,
                          p_Lavaan_corrected,
                          p_t_mean,
                          p_t_optim)


colnames(pvalues_setting7) <- c("real_p",
                                "p_WMW_mean",
                                "p_WMW_optim",
                                "p_Lavaan",
                                "p_Lavaan_corrected",
                                "p_t_mean",
                                "p_t_optim")
print(paste("end setting 7"))


################ 
## SETTING 4, HA  ##

# beta parameter
beta <- 0.75

generating_data_two_sample <- function(m, n, beta){
  # first group
  # make latent variable 
  eta1 <- 1 + beta*0 + rlaplace(m, location = 0, scale = 1.25)
  # make observed variable, indicators. f() needs to be a monotone function.
  var1 <- variance_ratio_values[B]
  y1.1 <- 1*eta1 + rnorm(m,0,sqrt(var1))
  var2 <- var1*(1.1)^2
  y2.1 <- 1.1*eta1 + rnorm(m,0, sqrt(var2))
  var3 <- variance_ratio_setting4
  y3.1 <- 0.95*eta1 + rnorm(m,0, sqrt(var3))

  # second group
  eta2 <- 1 + beta*1 + rlaplace(n, location = 0, scale = 1.25)
  # make observed variable, indicators. f() needs to be a monotone function.
  var1 <- variance_ratio_values[B]
  y1.2 <- 1*eta2 + rnorm(n,0,sqrt(var1))
  var2 <- var1*(1.1)^2
  y2.2 <- 1.1*eta2 + rnorm(n,0, sqrt(var2))
  var3 <- variance_ratio_setting4
  y3.2 <- 0.95*eta2 + rnorm(n,0, sqrt(var3))
  
  return( list(eta1 = eta1, 
               eta2 = eta2,
               y1.1 = y1.1,
               y2.1 = y2.1,
               y3.1 = y3.1,
               y1.2 = y1.2,
               y2.2 = y2.2,
               y3.2 = y3.2) )
  
}

real_prob <- matrix(,nrow = N_MC,ncol = 1)   
estimations_WMW_mean <- matrix(,nrow = N_MC,ncol = 1)   
estimations_WMW_optim <- matrix(,nrow = N_MC,ncol = 1)
estimations_Lavaan <- matrix(,nrow = N_MC,ncol = 1)
estimations_Lavaan_corrected <- matrix(,nrow = N_MC,ncol = 1)
estimations_t_mean <- matrix(,nrow = N_MC,ncol = 1) 
estimations_t_optim <- matrix(,nrow = N_MC,ncol = 1) 

real_p <- matrix(,nrow = N_MC,ncol = 1)   
p_WMW_mean <- matrix(,nrow = N_MC,ncol = 1)   
p_WMW_optim <- matrix(,nrow = N_MC,ncol = 1)
p_Lavaan <- matrix(,nrow = N_MC,ncol = 1)
p_Lavaan_corrected <- matrix(,nrow = N_MC,ncol = 1)
p_t_mean <- matrix(,nrow = N_MC,ncol = 1)
p_t_optim <- matrix(,nrow = N_MC,ncol = 1) 


for(C in 1:N_MC){
  set_ID <- (D*1000)+400+C
  set.seed(set_ID)
  
  
  # Generate the data
  testdata <- generating_data_two_sample(m,
                                         n,
                                         beta)
  
  # split up dataset
  data_sample1 <- data.frame(testdata$y1.1,
                             testdata$y2.1,
                             testdata$y3.1)
  data_sample2 <- data.frame(testdata$y1.2,
                             testdata$y2.2,
                             testdata$y3.2)
  
  
  # standardise the dataset
  all_stand_y1 <- scale(c(testdata$y1.1, testdata$y1.2))
  all_stand_y2 <- scale(c(testdata$y2.1, testdata$y2.2))
  all_stand_y3 <- scale(c(testdata$y3.1, testdata$y3.2))
  
  std_data_sample1 <- data.frame(all_stand_y1[1:m],
                                 all_stand_y2[1:m],
                                 all_stand_y3[1:m])
  
  std_data_sample2 <- data.frame(all_stand_y1[(m+1):(m+n)],
                                 all_stand_y2[(m+1):(m+n)],
                                 all_stand_y3[(m+1):(m+n)])
  
  # make a group indicator
  group.indicator <- as.factor(c(rep(1, m), rep(2, n)))
  
  
  #####
  # Analyses
  #####
  # on latent level
  U <- wilcox.test(testdata$eta1,testdata$eta2)$statistic
  real_prob[C,] <- U/(m*n)
  real_p[C,] <- wilcox.test(testdata$eta1,testdata$eta2)$p.value
  
  
  #####
  # WMW: mean indicator (use standardized data) 
  # take mean over indicators and calculate 1 original WMW test statistic
  
  # step 1: take mean over indicators for each person, make new dataset
  all_stand_Y <- apply(cbind(all_stand_y1, all_stand_y2, all_stand_y3), 1, mean)
  data_tmp <- data.frame(all_stand_Y, group.indicator)
  
  # step 2: based on this mean-indicator, perform classical WMW
  estimations_WMW_mean[C,] <- (wilcox.test(all_stand_Y ~ group.indicator)$statistic)/(m*n)
  p_WMW_mean[C,] <- wilcox.test(all_stand_Y ~ group.indicator)$p.value
  
  
  
  #####
  # WMW: optim
  
  # step 1: make an aggregated indicator.
  # First calculate the weights over groups based on estimated measurement error variance
  weight.tmp_overall <- try(get_weights_overall(mydata1 = data_sample1,
                                                mydata2 = data_sample2))
  if (class(weight.tmp_overall)=="try-error"){
    estimations_WMW_optim[C,] <- NA
    p_WMW_optim[C,] <- NA
  }else { 
    # Then, create the aggregated indicator for each group
    agg_ind_group1 <- apply(t(data_sample1)*weight.tmp_overall, 2, sum)
    agg_ind_group2 <- apply(t(data_sample2)*weight.tmp_overall, 2, sum)
    # combine data into one dataset
    agg_ind <- c(agg_ind_group1, agg_ind_group2)
    data_agg <- data.frame(agg_ind, group.indicator)
    
    # step 2: based on this aggregated indicator, perform classical WMW
    tmp <- wilcox.test(data_agg$agg_ind ~
                         data_agg$group.indicator)
    # get U statistic
    tmp_U <- tmp$statistic
    # get estimate of PI
    estimations_WMW_optim[C,] <- tmp_U/(m*n)
    # get p value
    p_WMW_optim[C,] <- tmp$p.value
  }
  
  
  #####
  # lavaan: classical
  # make dataframe
  Y1 <- c(testdata$y1.1, testdata$y1.2)
  Y2 <- c(testdata$y2.1, testdata$y2.2)
  Y3 <- c(testdata$y3.1, testdata$y3.2)
  SEM_dataset <- data.frame(Y1 = Y1, Y2 = Y2, Y3 = Y3, group = group.indicator)
  
  simulationmodel <- 'latent =~ Y1 + Y2 + Y3'
  model1 <- cfa(simulationmodel, data=SEM_dataset, 
                group="group", group.equal=c("loadings", "intercepts"), 
                bounds = TRUE)
  
  # estimated difference 
  estimations_Lavaan[C,] <- parameterEstimates(model1)[parameterEstimates(model1)$lhs == "latent" & 
                                                         parameterEstimates(model1)$op == "~1" & 
                                                         parameterEstimates(model1)$group == "2","est"]
  # p value
  p_Lavaan[C,] <- parameterEstimates(model1)[parameterEstimates(model1)$lhs == "latent" & 
                                               parameterEstimates(model1)$op == "~1" & 
                                               parameterEstimates(model1)$group == "2","pvalue"]
  
  #####
  # lavaan: corrected
  # make dataframe
  Y1 <- c(testdata$y1.1, testdata$y1.2)
  Y2 <- c(testdata$y2.1, testdata$y2.2)
  Y3 <- c(testdata$y3.1, testdata$y3.2)
  SEM_dataset <- data.frame(Y1 = Y1, Y2 = Y2, Y3 = Y3, group = group.indicator)
  
  simulationmodel <- 'latent =~ Y1 + Y2 + Y3'
  model1 <- cfa(simulationmodel, data=SEM_dataset, 
                group="group", group.equal=c("loadings", "intercepts"), 
                bounds = TRUE, 
                estimator = "MLM")
  
  # estimated difference 
  estimations_Lavaan_corrected[C,] <- parameterEstimates(model1)[parameterEstimates(model1)$lhs == "latent" & 
                                                                   parameterEstimates(model1)$op == "~1" & 
                                                                   parameterEstimates(model1)$group == "2","est"]
  # p value
  p_Lavaan_corrected[C,] <- parameterEstimates(model1)[parameterEstimates(model1)$lhs == "latent" & 
                                                         parameterEstimates(model1)$op == "~1" & 
                                                         parameterEstimates(model1)$group == "2","pvalue"]
  
  
  
  
  #####
  ## t-test: mean indicator
  
  # step 1: take mean over indicators for each person, make new dataset
  all_stand_Y <- apply(cbind(all_stand_y1, all_stand_y2, all_stand_y3), 1, mean)
  data_tmp <- data.frame(all_stand_Y, group.indicator)
  
  # perform standard t-test
  estimations_t_mean[C,] <- t.test(all_stand_Y ~ group.indicator)$estimate[1] - t.test(all_stand_Y ~ group.indicator)$estimate[2]
  
  # calculate p value
  p_t_mean[C,] <- t.test(all_stand_Y ~ group.indicator)$p.value
  
  
  
  #####
  ## t-test: optim
  
  # step 1: make an aggregated indicator.
  # First calculate the weights over groups based on estimated measurement error variance
  weight.tmp_overall <- try(get_weights_overall(mydata1 = data_sample1,
                                                mydata2 = data_sample2))
  if (class(weight.tmp_overall)=="try-error"){
    estimations_t_optim[C,] <- NA
    p_t_optim[C,] <- NA
  }else { 
    # Then, create the aggregated indicator for each group
    agg_ind_group1 <- apply(t(data_sample1)*weight.tmp_overall, 2, sum)
    agg_ind_group2 <- apply(t(data_sample2)*weight.tmp_overall, 2, sum)
    # combine data into one dataset
    agg_ind <- c(agg_ind_group1, agg_ind_group2)
    group.indicator <- c(rep(1, m), rep(2, n))
    data_agg <- data.frame(agg_ind, group.indicator)
    
    # step 2: based on this aggregated indicator, perform classical t test, extract estimated difference
    estimations_t_optim[C,] <- t.test(agg_ind ~ group.indicator, data = data_agg)$estimate[1] - t.test(agg_ind ~ group.indicator, data = data_agg)$estimate[2]
    
    # calculate p value
    p_t_optim[C,] <- t.test(agg_ind ~ group.indicator, data = data_agg)$p.value
  }
  
}

# for each varianceratio make a matrix
# combine estimations
estimations_setting8 <- cbind(real_prob,
                              estimations_WMW_mean,
                              estimations_WMW_optim,
                              estimations_Lavaan,
                              estimations_Lavaan_corrected,
                              estimations_t_mean,
                              estimations_t_optim)

colnames(estimations_setting8) <- c("real_prob",
                                    "estimations_WMW_mean",
                                    "estimations_WMW_optim",
                                    "estimations_Lavaan",
                                    "estimations_Lavaan_corrected",
                                    "estimations_t_mean",
                                    "estimations_t_optim")

# combine p values
pvalues_setting8 <- cbind(real_p,
                          p_WMW_mean,
                          p_WMW_optim,
                          p_Lavaan,
                          p_Lavaan_corrected,
                          p_t_mean,
                          p_t_optim)


colnames(pvalues_setting8) <- c("real_p",
                                "p_WMW_mean",
                                "p_WMW_optim",
                                "p_Lavaan",
                                "p_Lavaan_corrected",
                                "p_t_mean",
                                "p_t_optim")
print(paste("end setting 8"))


#########
## making lists


# make internal list
est_tmp <- list(est_setting1 = estimations_setting1, 
                est_setting2 = estimations_setting2,
                est_setting3 = estimations_setting3, 
                est_setting4 = estimations_setting4,
                est_setting5 = estimations_setting5, 
                est_setting6 = estimations_setting6,
                est_setting7 = estimations_setting7,
                est_setting8 = estimations_setting8)

# this for a specific varianceratio, so now you need to combine the difference lists per varianceratio
est_varlist[[B]] <- est_tmp


# do the same for the p-values
p_tmp <- list(p_setting1 = pvalues_setting1, 
              p_setting2 = pvalues_setting2,
              p_setting3 = pvalues_setting3, 
              p_setting4 = pvalues_setting4,
              p_setting5 = pvalues_setting5, 
              p_setting6 = pvalues_setting6,
              p_setting7 = pvalues_setting7,
              p_setting8 = pvalues_setting8)
p_varlist[[B]] <- p_tmp

print(paste('sample size ', sample_size[A],' var ratio ', variance_ratio_percent[B], ', einde.', sep = ''))
}
  
  
  name_loop_binnen_est <- c(paste('est, sample size ', sample_size[A], ', var ratio 80%',sep=''),
                            paste('est, sample size ', sample_size[A], ', var ratio 60%',sep=''))
  
  names(est_varlist) <- name_loop_binnen_est
  
  name_loop_buiten_est <- paste('est, sample size', sample_size[A], sep = '_')
  mybiglist_est[[name_loop_buiten_est]] <- est_varlist
  
  
  
  name_loop_binnen_p <- c(paste('p, sample size ', sample_size[A], ' var ratio 80%',sep='_'),
                          paste('p, sample size ', sample_size[A], ' var ratio 60%',sep='_'))
  
  names(p_varlist) <- name_loop_binnen_p
  
  name_loop_buiten_p <- paste('p, sample size', sample_size[A], sep = '_')
  mybiglist_p[[name_loop_buiten_p]] <- p_varlist
  
  
  print("sample size loop end")
}


# write away
saveRDS(mybiglist_est, file=paste('/user/home/gent/vsc427/vsc42716/Heidelinde/HPC/Sample_50_100/Linear/Laplace/Results/estimations_L_Lap',D, '.rds',sep=''))
saveRDS(mybiglist_p, file=paste('/user/home/gent/vsc427/vsc42716/Heidelinde/HPC/Sample_50_100/Linear/Laplace/Results/pvalues_L_Lap',D, '.rds',sep=''))
